# Supplementary material for: Origins, timing and introgression of domestic geese revealed by whole genome data
Source: J Anim Sci Biotechnol. 2023 Feb 13;14:26. doi: 10.1186/s40104-022-00826-9 (PMC9926862; doi:10.1186/s40104-022-00826-9)
Supplement: Supplementary file 1 — Additional file 1: Table S1. Sample sources of domestic geese; Table S2. Summary of genome sequencing and mapping statistics; Table S3. Summary of SNPs and indels; Table S4. Results of D statistics; Table S5. Gene names in top 5% introgression regions; Table S6. Total GO terms of genes located in top 5% introgression regions; Table S7. The parameters estimated in the demographic model; Table S8. Prediction of transcription factor binding sites in the IGF1 5′ regulatory region. [file 40104_2022_826_MOESM1_ESM.xlsx]

## Sheet: Table S1
Table S1 Sample sources of domestic geese
Breed	Number of individuals	Place of Origin
Daozhou grey	3	Daozhou, Hunan, China
Fengcheng grey	3	Fenghua, Zhejiang, China
Yongkang grey	3	Yongkang, Zhejiang, China
Lion-head	3	Guangdong, China
Huoyan	3	Liaoning, China
Lianhua white	3	Lianhua, Jiangxi, China
Linxian white	3	Zhuzhou, Hunan, China
Taihu	3	Wuxi, Jiangsu, China
Yunnan	3	Yunnan, China
Sichuan white	3	Sichuan, China
Yili	10	Yili, Xinjiang, China
Roman	10	Rome,Italy
Hortobagy	10	Hungary
Landaise	9	Landes, France
Total	69

## Sheet: Table S2
Table S2 Summary of genome sequencing and mapping statistic
Sample ID	Yield (Gbases)	Mapped Reads	Mean Depth	Coverage, %	pair end reads length, bp
SG1	10.9	72817957	9.7598	95.69	150
SG2	11.6	77458898	10.3818	95.8	150
SG3	11.2	74704821	10.0127	95.54	150
SG4	10.3	68653408	9.20162	95.88	150
DZ1	10.1	67306393	9.02108	95.94	150
DZ2	10.1	67363376	9.02872	96.25	150
DZ3	12.3	82087791	11.0022	96.23	150
YK1	9.7	64777840	8.68218	96.36	150
YK2	11.3	74978142	10.0493	96.26	150
YK3	12.4	82834582	11.1023	96.25	150
FC1	10	66353759	8.8934	96.27	150
FC2	11.8	78349852	10.5012	96.12	150
FC3	11.7	77899658	10.4409	96.39	150
ST1	12	80058050	10.7302	96.229	150
ST2	10.9	72355757	9.69785	96.1955	150
ST3	10.3	68310125	9.2	96.1449	150
HY1	9.3	61888020	8.29486	96.52	150
HY2	9.1	60604036	8.12276	95.87	150
HY3	9	60054044	8.04905	96.31	150
LH1	10	66831494	8.95743	96.05	150
LH2	12.7	84651302	11.3458	96.2	150
LH3	12.3	81697905	10.95	95.92	150
LX1	11.3	75283221	10.0902	96.47	150
LX2	10.8	72257443	9.68467	96.74	150
LX3	14	93477638	12.5288	96.14	150
TH1	12.7	84751036	11.3592	96.63	150
TH2	12.6	84142034	11.2776	96.41	150
TH3	13.8	92232027	12.3619	96.44	150
YN1	8.3	55077271	7.4	95.67	150
YN2	8.2	54901614	7.4	95.86	150
YN3	8.3	55188805	7.4	95.59	150
SC1	8.3	55208679	7.4	95.981	150
SC2	8.4	55809016	7.5	95.7222	150
SC3	8.4	55795995	7.5	95.7074	150
GG1	13.4	163807327	19.2	97.35	100
RM1	10.3	68571907	9.1907	96.0009	150
RM2	14.6	97487975	13.0663	96.2338	150
RM3	15.5	103087856	13.8169	96.2527	150
RM4	18.2	121197732	16.2441	96.3124	150
RM5	16.3	108519875	14.5449	96.2862	150
RM6	14.9	98977708	13.266	96.2059	150
RM7	18	120125482	16.1004	96.3	150
RM8	13.3	88514357	11.8636	96.2	150
RM9	18.4	122433632	16.4098	96.31	150
RM10	13.1	87183109	11.6852	96.19	150
HT1	8.1	53886343	7.22239	95.4054	150
HT2	8.1	54201047	7.26457	95.7319	150
HT3	8.1	54064804	7.24631	95.3598	150
HT4	8.1	54043072	7.2434	95.3269	150
HT5	8	53007264	7.10457	95.4155	150
HT6	7.9	52757366	7.07107	95.1909	150
HT7	8.1	53884805	7.22219	95.3758	150
HT8	8.1	54132807	7.25543	95.3394	150
HT9	8.2	54594814	7.31735	95.7252	150
HT10	8.1	54139101	7.25627	95.771	150
LD1	11.6	77281943	10.3581	95.74	150
LD2	10.1	67130829	8.99755	96.16	150
LD3	11.9	79321356	10.6314	95.86	150
LD4	37.3	248650702	33.3267	96.3006	150
LD5	35.7	237802315	31.8727	96.3045	150
LD6	31.7	211263869	28.3157	96.2664	150
LD7	31.8	211991352	28.4132	96.2109	150
LD8	32.1	214210564	28.7107	96.2429	150
LD9	36.7	244724544	32.8005	96.3108	150
YL1	9.6	64024540	8.58122	95.75	150
YL2	10.4	69283613	9.28609	93.76	150
YL3	10.3	68306704	9.15515	95.09	150
YL4	5.7	37803894	5.1	93.31	150
YL5	5.8	38351831	5.1	88.28	150
YL6	6.4	42753278	5.73023	95.38	150
YL7	6.7	44725508	5.99456	95.64	150
YL8	6.5	43497800	5.8	95.54	150
YL9	5.9	39376955	5.2777	95.02	150
YL10	6.5	43528801	5.83417	95.57	150
Mean	12.5		11.2
Total	923.6	5938772703

## Sheet: Table S3
Table S3 Summary of SNPs and indels
Sample ID	SNP count	SNP heterozygote	SNP homozygote	INDEL count
SG1	8523041	5003535	2674526	1283591
SG2	8682538	5001693	2839217	1302103
SG3	8691348	5086204	2745711	1296329
SG4	8550546	4845955	2848162	1251938
DZ1	7256930	3814203	2499078	1101188
DZ2	7322044	3918527	2486418	1111993
DZ3	7310837	3955881	2475075	1127714
YK1	6798440	3518712	2407001	1045461
YK2	6933234	3843154	2240925	1073302
YK3	6815423	3614632	2374495	1067288
FC1	7269377	3926092	2378386	1085532
FC2	7199313	3954497	2366698	1109955
FC3	7266305	3994488	2366202	1114045
ST1	8657784	3692940	2555256	739360
ST2	8544758	3548068	2584666	721487
ST3	8500017	3422927	2659066	723866
HY1	6129325	3630240	2468293	940294
HY2	6173819	3664209	2479109	940508
HY3	6094565	3561874	2502069	941385
LH1	7008499	3699084	2431002	1085343
LH2	7022924	3741854	2441525	1102279
LH3	7077346	3864581	2355340	1096741
LX1	7430627	4303613	2293388	1149125
LX2	7304855	3920326	2534913	1129284
LX3	7438329	4385456	2249183	1163022
TH1	6835371	3707860	2315822	1091758
TH2	6852329	3751125	2290421	1092732
TH3	7084836	3966116	2312781	1116530
YN1	6537933	3930378	2454492	897953
YN2	6223822	3597861	2485285	878713
YN3	6138834	3051736	2907027	889452
SC1	8270812	3220746	2499218	614645
SC2	8458070	3320188	2568106	628281
SC3	8242523	2809348	2862931	621569
GG1	9526757	2235437	5498766	1167575
RM1	8543877	3450940	5023673	1211233
RM2	8632122	3111138	5449211	1252964
RM3	8593889	3001069	5520780	1249677
RM4	8675950	3472121	5132262	1259374
RM5	8670056	3587525	5011526	1250846
RM6	8538773	2697127	5769172	1244250
RM7	8711012	3639655	4999772	1258658
RM8	8561273	2881425	5607861	1246199
RM9	8701695	3363281	5265836	1262799
RM10	8542925	2837749	5633498	1241778
HT1	8316608	2384907	5861684	1126023
HT2	8060780	2238169	5755759	1116530
HT3	8284125	2390228	5824258	1125670
HT4	8319526	2419825	5829814	1103250
HT5	8040702	2173598	5798051	1099536
HT6	8289991	2381647	5838788	1098697
HT7	8313589	2378536	5865126	1126841
HT8	8293281	2432630	5791096	1101005
HT9	8070830	2081810	5919767	1112550
HT10	8074774	2204873	5801121	1109240
LD1	9185012	2215643	6053677	1390776
LD2	9087083	1985005	6163440	1375466
LD3	9132734	2133296	6094020	1389761
LD4	8413102	2290345	6051493	1178853
LD5	8399804	2297698	6030881	1174296
LD6	8357872	2145925	6140845	1167725
LD7	8336128	2101378	6164041	1164248
LD8	8385205	2236289	6077822	1171850
LD9	8461095	2385644	6003584	1177493
YL1	8478897	3506620	4906094	1391747
YL2	8109909	2344289	5699002	1366177
YL3	8347065	4876997	3410792	1365666
YL4	7800065	4349401	3391021	1129433
YL5	8397281	2907589	4431319	1016204
YL6	8316410	3370825	4596965	1224785
YL7	8285804	3169939	4813519	1238851
YL8	8186056	3648545	4227263	1210552
YL9	8160000	3225207	4540300	1181883
YL10	8140361	3610912	4213563	1202241
Total	24891622			2885072

## Sheet: Table S4
Table S4 Results of D statistics
P1	P2	P3	Dstatistic	Z-score	P-value	f4-ratio	BBAA	ABBA	BABA
HT	YL	DZ	0.2419	22.2275	0	0.200088	2167300	627980	383341
LD	YL	DZ	0.249088	16.4204	0	0.200639	2233010	615745	370166
RM	YL	DZ	0.144442	12.2028	0	0.138752	2070000	624371	466765
HT	YL	FC	0.251676	21.8713	0	0.20791	2171390	634182	379150
LD	YL	FC	0.258356	16.0264	0	0.208144	2237180	621839	366496
RM	YL	FC	0.150985	12.2537	0	0.145137	2073200	629522	464361
HT	YL	HY	0.215439	17.1891	0	0.197147	1060400	472159	304777
HT	YL	LH	0.275916	23.4048	0	0.209385	2170820	653091	370630
HT	YL	LX	0.250116	21.0492	0	0.195405	2164550	636892	382040
HT	YL	SC	0.251088	21.1627	0	0.200758	1984810	577965	345974
HT	YL	ST	0.228483	18.3299	0	0.168626	1996820	572505	359547
HT	YL	TH	0.293064	29.6629	0	0.229489	2160640	655627	358440
HT	YL	YK	0.260712	23.1261	0	0.205272	2184100	638427	374377
HT	YL	YN	0.241934	23.0463	0	0.193963	2186690	630444	384818
LD	YL	HY	0.211094	11.9704	0	0.188782	1074100	455300	296582
RM	YL	HY	0.116198	8.98379	1.0842e-19	0.126902	1027320	475777	376718
LD	YL	LH	0.283203	17.1954	0	0.20943	2237060	640860	357984
LD	YL	LX	0.257348	15.4432	0	0.195748	2230970	624371	368785
LD	YL	SC	0.284785	22.1072	0	0.21567	2057040	573508	319260
LD	YL	ST	0.249508	15.6186	0	0.177102	2066290	565163	339453
LD	YL	TH	0.318905	30.6308	0	0.238951	2232370	648255	334765
LD	YL	YK	0.268693	16.8565	0	0.206057	2250560	626374	361058
LD	YL	YN	0.271467	22.9211	0	0.207066	2262290	624137	357622
RM	YL	LH	0.168442	13.2991	0	0.148555	2070140	645740	459561
RM	YL	LX	0.151056	12.203	0	0.136547	2067080	632413	466426
RM	YL	SC	0.161659	15.0113	0	0.148255	1900490	577262	416596
RM	YL	ST	0.134832	10.7568	0	0.114414	1911760	570101	434631
RM	YL	TH	0.196333	20.2188	0	0.17657	2064650	652466	438311
RM	YL	YK	0.157047	12.8531	0	0.143708	2084680	632338	460683
RM	YL	YN	0.154894	16.4661	0	0.142058	2095710	630562	461421

## Sheet: Table S5
Table S5 Gene names in top 5% introgression regions
Scaffold	Region_start	Region_end	Offical_gene_name
NW_013185744.1	1038990	2615967	LOC106040426
NW_013185744.1	1038990	2615967	LOC106040430
NW_013185744.1	1038990	2615967	LOC106040431
NW_013185744.1	1038990	2615967	LOC106040458
NW_013185744.1	1038990	2615967	LOC106040418
NW_013185744.1	1038990	2615967	LOC106040425
NW_013185744.1	1038990	2615967	TMEM38B
NW_013185744.1	1038990	2615967	FKTN
NW_013185744.1	1038990	2615967	SLC44A1
NW_013185744.1	1038990	2615967	LOC106040435
NW_013185744.1	1038990	2615967	LPL
NW_013185744.1	1038990	2615967	FSD1L
NW_013185744.1	1038990	2615967	ABCA1
NW_013185744.1	1038990	2615967	PSD3
NW_013185744.1	1038990	2615967	NRG1
NW_013185840.1	497816	1297849	LOC106045081
NW_013185840.1	497816	1297849	GADD45G
NW_013185840.1	497816	1297849	LOC106045093
NW_013185840.1	497816	1297849	SEMA4D
NW_013185840.1	497816	1297849	DIRAS2
NW_013185840.1	497816	1297849	LOC106045088
NW_013185840.1	497816	1297849	AUH
NW_013185840.1	497816	1297849	SYK
NW_013185744.1	1336888	2861712	LOC106040458
NW_013185744.1	1336888	2861712	LOC106040418
NW_013185744.1	1336888	2861712	LOC106040425
NW_013185744.1	1336888	2861712	TMEM38B
NW_013185744.1	1336888	2861712	FKTN
NW_013185744.1	1336888	2861712	SLC44A1
NW_013185744.1	1336888	2861712	LOC106040435
NW_013185744.1	1336888	2861712	LPL
NW_013185744.1	1336888	2861712	FUT10
NW_013185744.1	1336888	2861712	FNTA
NW_013185744.1	1336888	2861712	KCMF1
NW_013185744.1	1336888	2861712	RNF170
NW_013185744.1	1336888	2861712	FSD1L
NW_013185744.1	1336888	2861712	ABCA1
NW_013185744.1	1336888	2861712	PSD3
NW_013185744.1	1336888	2861712	NRG1
NW_013185744.1	1336888	2861712	LOC106040436
NW_013185840.1	643302	1567244	LOC106045093
NW_013185840.1	643302	1567244	LOC106045092
NW_013185840.1	643302	1567244	LOC106045111
NW_013185840.1	643302	1567244	TRNAG-GCC-9
NW_013185840.1	643302	1567244	LOC106045094
NW_013185840.1	643302	1567244	DIRAS2
NW_013185840.1	643302	1567244	LOC106045088
NW_013185840.1	643302	1567244	AUH
NW_013185840.1	643302	1567244	NFIL3
NW_013185840.1	643302	1567244	ROR2
NW_013185840.1	643302	1567244	SYK
NW_013185744.1	1625189	3129286	LOC106040418
NW_013185744.1	1625189	3129286	LOC106040425
NW_013185744.1	1625189	3129286	LOC106040441
NW_013185744.1	1625189	3129286	ATP5I
NW_013185744.1	1625189	3129286	LOC106040427
NW_013185744.1	1625189	3129286	LOC106040435
NW_013185744.1	1625189	3129286	LPL
NW_013185744.1	1625189	3129286	FUT10
NW_013185744.1	1625189	3129286	FNTA
NW_013185744.1	1625189	3129286	KCMF1
NW_013185744.1	1625189	3129286	RNF170
NW_013185744.1	1625189	3129286	CHRNB3
NW_013185744.1	1625189	3129286	CHRNA6
NW_013185744.1	1625189	3129286	IDUA
NW_013185744.1	1625189	3129286	SLC26A1
NW_013185744.1	1625189	3129286	TMEM175
NW_013185744.1	1625189	3129286	LOC106040411
NW_013185744.1	1625189	3129286	ABCA1
NW_013185744.1	1625189	3129286	PSD3
NW_013185744.1	1625189	3129286	NRG1
NW_013185744.1	1625189	3129286	LOC106040436
NW_013185744.1	1625189	3129286	THAP1
NW_013185744.1	1625189	3129286	PDE6B
NW_013185744.1	1625189	3129286	GAK
NW_013185840.1	347525	1089902	CKS2
NW_013185840.1	347525	1089902	LOC106045081
NW_013185840.1	347525	1089902	GADD45G
NW_013185840.1	347525	1089902	LOC106045093
NW_013185840.1	347525	1089902	SHC3
NW_013185840.1	347525	1089902	SECISBP2
NW_013185840.1	347525	1089902	SEMA4D
NW_013185840.1	347525	1089902	DIRAS2
NW_013185840.1	347525	1089902	LOC106045088
NW_013185840.1	347525	1089902	SYK
NW_013185671.1	1356957	2534941	LOC106032383
NW_013185671.1	1356957	2534941	LOC106032380
NW_013185671.1	1356957	2534941	MAB21L2
NW_013185671.1	1356957	2534941	LOC106032244
NW_013185671.1	1356957	2534941	LOC106032243
NW_013185671.1	1356957	2534941	ARHGAP10
NW_013185671.1	1356957	2534941	NR3C2
NW_013185671.1	1356957	2534941	DCLK2
NW_013185671.1	1356957	2534941	LRBA
NW_013185671.1	1356957	2534941	LOC106032241
NW_013185840.1	789926	1752408	LOC106045093
NW_013185840.1	789926	1752408	LOC106045092
NW_013185840.1	789926	1752408	LOC106045111
NW_013185840.1	789926	1752408	TRNAG-GCC-9
NW_013185840.1	789926	1752408	LOC106045094
NW_013185840.1	789926	1752408	LOC106045104
NW_013185840.1	789926	1752408	DIRAS2
NW_013185840.1	789926	1752408	LOC106045088
NW_013185840.1	789926	1752408	AUH
NW_013185840.1	789926	1752408	NFIL3
NW_013185840.1	789926	1752408	ROR2
NW_013185840.1	789926	1752408	SPTLC1
NW_013185840.1	789926	1752408	CDC42SE2
NW_013185840.1	789926	1752408	LOC106045100
NW_013185840.1	789926	1752408	SYK
NW_013185671.1	1243152	2265583	TMEM184C
NW_013185671.1	1243152	2265583	LOC106032383
NW_013185671.1	1243152	2265583	LOC106032380
NW_013185671.1	1243152	2265583	EDNRA
NW_013185671.1	1243152	2265583	PRMT9
NW_013185671.1	1243152	2265583	ARHGAP10
NW_013185671.1	1243152	2265583	NR3C2
NW_013185671.1	1243152	2265583	DCLK2
NW_013185671.1	1243152	2265583	LRBA
NW_013185671.1	1243152	2265583	TTC29
NW_013185671.1	1243152	2265583	LOC106032241
NW_013185671.1	1595456	2695714	LOC106032383
NW_013185671.1	1595456	2695714	LOC106032380
NW_013185671.1	1595456	2695714	MAB21L2
NW_013185671.1	1595456	2695714	LOC106032248
NW_013185671.1	1595456	2695714	RPS3A
NW_013185671.1	1595456	2695714	LOC106032249
NW_013185671.1	1595456	2695714	LOC106032244
NW_013185671.1	1595456	2695714	LOC106032243
NW_013185671.1	1595456	2695714	NR3C2
NW_013185671.1	1595456	2695714	DCLK2
NW_013185671.1	1595456	2695714	LRBA
NW_013185671.1	1595456	2695714	SH3D19
NW_013185671.1	1595456	2695714	LOC106032241
NW_013185744.1	1959681	3489369	LOC106040418
NW_013185744.1	1959681	3489369	LOC106040425
NW_013185744.1	1959681	3489369	LOC106040441
NW_013185744.1	1959681	3489369	ATP5I
NW_013185744.1	1959681	3489369	LOC106040427
NW_013185744.1	1959681	3489369	LOC106040429
NW_013185744.1	1959681	3489369	FUT10
NW_013185744.1	1959681	3489369	FNTA
NW_013185744.1	1959681	3489369	KCMF1
NW_013185744.1	1959681	3489369	RNF170
NW_013185744.1	1959681	3489369	CHRNB3
NW_013185744.1	1959681	3489369	CHRNA6
NW_013185744.1	1959681	3489369	IDUA
NW_013185744.1	1959681	3489369	SLC26A1
NW_013185744.1	1959681	3489369	TMEM175
NW_013185744.1	1959681	3489369	LOC106040411
NW_013185744.1	1959681	3489369	NRG1
NW_013185744.1	1959681	3489369	LOC106040436
NW_013185744.1	1959681	3489369	THAP1
NW_013185744.1	1959681	3489369	PDE6B
NW_013185744.1	1959681	3489369	PIGG
NW_013185744.1	1959681	3489369	LOC106040422
NW_013185744.1	1959681	3489369	GAK
NW_013185686.1	104022	1021088	LOC106034864
NW_013185686.1	104022	1021088	LOC106034905
NW_013185686.1	104022	1021088	LOC106034906
NW_013185686.1	104022	1021088	LOC106034863
NW_013185686.1	104022	1021088	LOC106034873
NW_013185686.1	104022	1021088	OFCC1
NW_013185686.1	104022	1021088	SLC35B3
NW_013185840.1	180112	912498	S1PR3
NW_013185840.1	180112	912498	CKS2
NW_013185840.1	180112	912498	LOC106045081
NW_013185840.1	180112	912498	GADD45G
NW_013185840.1	180112	912498	LOC106045090
NW_013185840.1	180112	912498	SHC3
NW_013185840.1	180112	912498	SECISBP2
NW_013185840.1	180112	912498	SEMA4D
NW_013185671.1	1814560	2875112	LOC106032380
NW_013185671.1	1814560	2875112	MAB21L2
NW_013185671.1	1814560	2875112	LOC106032248
NW_013185671.1	1814560	2875112	RPS3A
NW_013185671.1	1814560	2875112	LOC106032249
NW_013185671.1	1814560	2875112	LOC106032244
NW_013185671.1	1814560	2875112	LOC106032243
NW_013185671.1	1814560	2875112	LOC106032250
NW_013185671.1	1814560	2875112	FAM160A1
NW_013185671.1	1814560	2875112	DCLK2
NW_013185671.1	1814560	2875112	LRBA
NW_013185671.1	1814560	2875112	SH3D19
NW_013185671.1	1814560	2875112	LOC106032241
NW_013185656.1	12945539	13802914	LOC106040081
NW_013185656.1	12945539	13802914	CHMP2B
NW_013185656.1	12945539	13802914	LOC106040098
NW_013185656.1	12945539	13802914	LOC106037405
NW_013185656.1	12945539	13802914	POU1F1
NW_013185656.1	12945539	13802914	LOC106040103
NW_013185656.1	12945539	13802914	VGLL3
NW_013185656.1	12945539	13802914	CADM2
NW_013185671.1	9724	1072509	ABCE1
NW_013185671.1	9724	1072509	LOC106032225
NW_013185671.1	9724	1072509	LOC106032224
NW_013185671.1	9724	1072509	MMAA
NW_013185671.1	9724	1072509	LSM6
NW_013185671.1	9724	1072509	LOC106032232
NW_013185671.1	9724	1072509	HHIP
NW_013185671.1	9724	1072509	LOC106032219
NW_013185671.1	9724	1072509	OTUD4
NW_013185671.1	9724	1072509	SMAD1
NW_013185671.1	9724	1072509	LOC106032226
NW_013185671.1	9724	1072509	LOC106032233
NW_013185671.1	9724	1072509	ANAPC10
NW_013185671.1	9724	1072509	LOC106032230
NW_013185671.1	9724	1072509	ZNF827
NW_013185671.1	9724	1072509	SLC10A7
NW_013185671.1	9724	1072509	POU4F2
NW_013185671.1	9724	1072509	TTC29
NW_013185686.1	5660367	6132334	LOC106034844
NW_013185686.1	5660367	6132334	LOC106034843
NW_013185686.1	5660367	6132334	LOC106034895
NW_013185686.1	5660367	6132334	CDH12
NW_013185718.1	82884	1613870	LOC106038224
NW_013185718.1	82884	1613870	LOC106038228
NW_013185718.1	82884	1613870	KCNJ8
NW_013185718.1	82884	1613870	LOC106038213
NW_013185718.1	82884	1613870	LDHB
NW_013185718.1	82884	1613870	SPX
NW_013185718.1	82884	1613870	LYRM5
NW_013185718.1	82884	1613870	LOC106038227
NW_013185718.1	82884	1613870	CMAS
NW_013185718.1	82884	1613870	GYS2
NW_013185718.1	82884	1613870	LOC106038256
NW_013185718.1	82884	1613870	CASC1
NW_013185718.1	82884	1613870	KRAS
NW_013185718.1	82884	1613870	LOC106038247
NW_013185718.1	82884	1613870	BHLHE41
NW_013185718.1	82884	1613870	SSPN
NW_013185718.1	82884	1613870	LOC106038219
NW_013185718.1	82884	1613870	ASUN
NW_013185718.1	82884	1613870	FGFR1OP2
NW_013185718.1	82884	1613870	MED21
NW_013185718.1	82884	1613870	ST8SIA1
NW_013185718.1	82884	1613870	ABCC9
NW_013185718.1	82884	1613870	LMNTD1
NW_013185718.1	82884	1613870	ITPR2
NW_013185718.1	82884	1613870	TM7SF3
NW_013185718.1	82884	1613870	RASSF8
NW_013185807.1	117042	1401217	NUDT12
NW_013185807.1	117042	1401217	GIN1
NW_013185807.1	117042	1401217	LOC106043738
NW_013185807.1	117042	1401217	LOC106043750
NW_013185807.1	117042	1401217	LOC106043746
NW_013185807.1	117042	1401217	SLCO4C1
NW_013185807.1	117042	1401217	ST8SIA4
NW_013185807.1	117042	1401217	LOC106043748
NW_013185807.1	117042	1401217	PPIP5K2
NW_013185807.1	117042	1401217	PAM
NW_013185671.1	2045633	3054580	MAB21L2
NW_013185671.1	2045633	3054580	LOC106032248
NW_013185671.1	2045633	3054580	RPS3A
NW_013185671.1	2045633	3054580	LOC106032249
NW_013185671.1	2045633	3054580	LOC106032254
NW_013185671.1	2045633	3054580	LOC106032244
NW_013185671.1	2045633	3054580	LOC106032243
NW_013185671.1	2045633	3054580	LOC106032250
NW_013185671.1	2045633	3054580	FAM160A1
NW_013185671.1	2045633	3054580	DCLK2
NW_013185671.1	2045633	3054580	LRBA
NW_013185671.1	2045633	3054580	SH3D19
NW_013185671.1	2045633	3054580	GATB
NW_013185671.1	2045633	3054580	LOC106032253
NW_013185671.1	2045633	3054580	LOC106032241
NW_013185686.1	503304	1243711	LOC106034864
NW_013185686.1	503304	1243711	LOC106034863
NW_013185686.1	503304	1243711	LOC106034873
NW_013185686.1	503304	1243711	EEF1E1
NW_013185686.1	503304	1243711	LOC106034872
NW_013185686.1	503304	1243711	BLOC1S5
NW_013185686.1	503304	1243711	LOC106034874
NW_013185686.1	503304	1243711	TXNDC5
NW_013185686.1	503304	1243711	SLC35B3
NW_013185686.1	503304	1243711	BMP6
NW_013185732.1	2896241	3907069	TRNAR-UCU-2
NW_013185732.1	2896241	3907069	DR1
NW_013185732.1	2896241	3907069	LOC106039433
NW_013185732.1	2896241	3907069	LOC106039392
NW_013185732.1	2896241	3907069	LOC106039468
NW_013185732.1	2896241	3907069	LOC106039401
NW_013185732.1	2896241	3907069	LOC106039384
NW_013185732.1	2896241	3907069	GCLM
NW_013185732.1	2896241	3907069	DNTTIP2
NW_013185732.1	2896241	3907069	FNBP1L
NW_013185732.1	2896241	3907069	RDH8
NW_013185732.1	2896241	3907069	CCDC18
NW_013185732.1	2896241	3907069	TMED5
NW_013185732.1	2896241	3907069	LOC106039432
NW_013185732.1	2896241	3907069	FAM69A
NW_013185732.1	2896241	3907069	RPL5
NW_013185732.1	2896241	3907069	LOC106039438
NW_013185732.1	2896241	3907069	LOC106039393
NW_013185732.1	2896241	3907069	LOC106039456
NW_013185732.1	2896241	3907069	RPAP2
NW_013185732.1	2896241	3907069	LOC106039457
NW_013185732.1	2896241	3907069	GLMN
NW_013185732.1	2896241	3907069	KIAA1107
NW_013185732.1	2896241	3907069	EPHX4
NW_013185732.1	2896241	3907069	BRDT
NW_013185732.1	2896241	3907069	CDC7
NW_013185732.1	2896241	3907069	LOC106039400
NW_013185732.1	2896241	3907069	ZNF644
NW_013185732.1	2896241	3907069	BCAR3
NW_013185732.1	2896241	3907069	EVI5
NW_013185732.1	2896241	3907069	TGFBR3
NW_013185732.1	2896241	3907069	HFM1
NW_013185732.1	2896241	3907069	MTF2
NW_013185718.1	878923	2202361	REP15
NW_013185718.1	878923	2202361	LOC106038271
NW_013185718.1	878923	2202361	LOC106038280
NW_013185718.1	878923	2202361	LOC106038249
NW_013185718.1	878923	2202361	MCAT
NW_013185718.1	878923	2202361	LOC106038275
NW_013185718.1	878923	2202361	LOC106038247
NW_013185718.1	878923	2202361	BHLHE41
NW_013185718.1	878923	2202361	SSPN
NW_013185718.1	878923	2202361	LOC106038219
NW_013185718.1	878923	2202361	ASUN
NW_013185718.1	878923	2202361	FGFR1OP2
NW_013185718.1	878923	2202361	MED21
NW_013185718.1	878923	2202361	LOC106038210
NW_013185718.1	878923	2202361	STK38L
NW_013185718.1	878923	2202361	ARNTL2
NW_013185718.1	878923	2202361	LOC106038270
NW_013185718.1	878923	2202361	A4GALT
NW_013185718.1	878923	2202361	ARFGAP3
NW_013185718.1	878923	2202361	PACSIN2
NW_013185718.1	878923	2202361	TSPO
NW_013185718.1	878923	2202361	TTLL12
NW_013185718.1	878923	2202361	LOC106038274
NW_013185718.1	878923	2202361	LMNTD1
NW_013185718.1	878923	2202361	ITPR2
NW_013185718.1	878923	2202361	TM7SF3
NW_013185718.1	878923	2202361	PPFIBP1
NW_013185718.1	878923	2202361	SCUBE1
NW_013185718.1	878923	2202361	RASSF8
NW_013185718.1	878923	2202361	TTLL1
NW_013185718.1	523967	1924589	LOC106038213
NW_013185718.1	523967	1924589	LDHB
NW_013185718.1	523967	1924589	SPX
NW_013185718.1	523967	1924589	LYRM5
NW_013185718.1	523967	1924589	REP15
NW_013185718.1	523967	1924589	LOC106038271
NW_013185718.1	523967	1924589	GYS2
NW_013185718.1	523967	1924589	LOC106038256
NW_013185718.1	523967	1924589	CASC1
NW_013185718.1	523967	1924589	KRAS
NW_013185718.1	523967	1924589	LOC106038247
NW_013185718.1	523967	1924589	BHLHE41
NW_013185718.1	523967	1924589	SSPN
NW_013185718.1	523967	1924589	LOC106038219
NW_013185718.1	523967	1924589	ASUN
NW_013185718.1	523967	1924589	FGFR1OP2
NW_013185718.1	523967	1924589	MED21
NW_013185718.1	523967	1924589	LOC106038210
NW_013185718.1	523967	1924589	STK38L
NW_013185718.1	523967	1924589	ARNTL2
NW_013185718.1	523967	1924589	LOC106038270
NW_013185718.1	523967	1924589	LMNTD1
NW_013185718.1	523967	1924589	ITPR2
NW_013185718.1	523967	1924589	TM7SF3
NW_013185718.1	523967	1924589	PPFIBP1
NW_013185718.1	523967	1924589	RASSF8
NW_013185671.1	1072653	2045609	TMEM184C
NW_013185671.1	1072653	2045609	LOC106032383
NW_013185671.1	1072653	2045609	LOC106032380
NW_013185671.1	1072653	2045609	EDNRA
NW_013185671.1	1072653	2045609	PRMT9
NW_013185671.1	1072653	2045609	ARHGAP10
NW_013185671.1	1072653	2045609	NR3C2
NW_013185671.1	1072653	2045609	TTC29
NW_013185671.1	1072653	2045609	LOC106032241
NW_013185686.1	280332	1134570	LOC106034864
NW_013185686.1	280332	1134570	LOC106034905
NW_013185686.1	280332	1134570	LOC106034906
NW_013185686.1	280332	1134570	LOC106034863
NW_013185686.1	280332	1134570	LOC106034873
NW_013185686.1	280332	1134570	EEF1E1
NW_013185686.1	280332	1134570	LOC106034872
NW_013185686.1	280332	1134570	BLOC1S5
NW_013185686.1	280332	1134570	LOC106034874
NW_013185686.1	280332	1134570	OFCC1
NW_013185686.1	280332	1134570	SLC35B3
NW_013185694.1	1378380	1931716	LOC106035594
NW_013185694.1	1378380	1931716	ESM1
NW_013185694.1	1378380	1931716	LOC106035576
NW_013185694.1	1378380	1931716	GPX8
NW_013185694.1	1378380	1931716	LOC106035612
NW_013185694.1	1378380	1931716	LOC106035583
NW_013185694.1	1378380	1931716	CDC20B
NW_013185694.1	1378380	1931716	LOC106035584
NW_013185694.1	1378380	1931716	DHX29
NW_013185694.1	1378380	1931716	PPAP2A
NW_013185694.1	1378380	1931716	DDX4
NW_013185694.1	1378380	1931716	LOC106035635
NW_013185694.1	1378380	1931716	IL31RA
NW_013185694.1	1378380	1931716	ANKRD55
NW_013185694.1	1378380	1931716	SKIV2L2
NW_013185694.1	1378380	1931716	SLC38A9
NW_013185694.1	1378380	1931716	IL6ST
NW_013185694.1	1232396	1821185	LOC106035599
NW_013185694.1	1232396	1821185	LOC106035594
NW_013185694.1	1232396	1821185	ESM1
NW_013185694.1	1232396	1821185	LOC106035576
NW_013185694.1	1232396	1821185	GPX8
NW_013185694.1	1232396	1821185	SNX18
NW_013185694.1	1232396	1821185	LOC106035642
NW_013185694.1	1232396	1821185	LOC106035653
NW_013185694.1	1232396	1821185	LOC106035583
NW_013185694.1	1232396	1821185	CDC20B
NW_013185694.1	1232396	1821185	LOC106035584
NW_013185694.1	1232396	1821185	DHX29
NW_013185694.1	1232396	1821185	PPAP2A
NW_013185694.1	1232396	1821185	DDX4
NW_013185694.1	1232396	1821185	LOC106035635
NW_013185694.1	1232396	1821185	IL31RA
NW_013185694.1	1232396	1821185	SKIV2L2
NW_013185694.1	1232396	1821185	SLC38A9
NW_013185694.1	1232396	1821185	IL6ST
NW_013185686.1	5553184	6040166	LOC106034844
NW_013185686.1	5553184	6040166	LOC106034843
NW_013185686.1	5553184	6040166	LOC106034895
NW_013185686.1	5553184	6040166	CDH12
NW_013185686.1	5732725	6192821	LOC106034843
NW_013185686.1	5732725	6192821	LOC106034895
NW_013185686.1	5732725	6192821	CDH12
NW_013185718.1	1158277	2477977	REP15
NW_013185718.1	1158277	2477977	LOC106038271
NW_013185718.1	1158277	2477977	LOC106038280
NW_013185718.1	1158277	2477977	LOC106038249
NW_013185718.1	1158277	2477977	MCAT
NW_013185718.1	1158277	2477977	LOC106038275
NW_013185718.1	1158277	2477977	SSPN
NW_013185718.1	1158277	2477977	LOC106038219
NW_013185718.1	1158277	2477977	ASUN
NW_013185718.1	1158277	2477977	FGFR1OP2
NW_013185718.1	1158277	2477977	MED21
NW_013185718.1	1158277	2477977	LOC106038210
NW_013185718.1	1158277	2477977	STK38L
NW_013185718.1	1158277	2477977	ARNTL2
NW_013185718.1	1158277	2477977	LOC106038270
NW_013185718.1	1158277	2477977	A4GALT
NW_013185718.1	1158277	2477977	ARFGAP3
NW_013185718.1	1158277	2477977	PACSIN2
NW_013185718.1	1158277	2477977	TSPO
NW_013185718.1	1158277	2477977	TTLL12
NW_013185718.1	1158277	2477977	LOC106038274
NW_013185718.1	1158277	2477977	ITPR2
NW_013185718.1	1158277	2477977	TM7SF3
NW_013185718.1	1158277	2477977	PPFIBP1
NW_013185718.1	1158277	2477977	SCUBE1
NW_013185718.1	1158277	2477977	MPPED1
NW_013185718.1	1158277	2477977	TTLL1
NW_013185845.1	425613	1453901	LOC106045239
NW_013185845.1	425613	1453901	ISOC1
NW_013185845.1	425613	1453901	LOC106045250
NW_013185845.1	425613	1453901	KIAA1024L
NW_013185845.1	425613	1453901	LOC106045251
NW_013185845.1	425613	1453901	LOC106045255
NW_013185845.1	425613	1453901	LOC106045238
NW_013185845.1	425613	1453901	LOC106045260
NW_013185845.1	425613	1453901	SLC12A2
NW_013185845.1	425613	1453901	FBN2
NW_013185845.1	425613	1453901	CHSY3
NW_013185845.1	425613	1453901	ADAMTS19
NW_013185689.1	2721068	3476503	LOC106035145
NW_013185689.1	2721068	3476503	MTNR1A
NW_013185689.1	2721068	3476503	LOC106035147
NW_013185689.1	2721068	3476503	LOC106035146
NW_013185689.1	2721068	3476503	FAT1
NW_013185689.1	2721068	3476503	LOC106035181
NW_013185659.1	3693875	4245557	LOC106049071
NW_013185659.1	3693875	4245557	GREM2
NW_013185659.1	3693875	4245557	CHRM3
NW_013185659.1	3693875	4245557	FMN2
NW_013185659.1	3693875	4245557	RGS7
NW_013185656.1	12853625	13578036	LOC106040077
NW_013185656.1	12853625	13578036	LOC106040081
NW_013185656.1	12853625	13578036	CHMP2B
NW_013185656.1	12853625	13578036	LOC106040098
NW_013185656.1	12853625	13578036	LOC106037405
NW_013185656.1	12853625	13578036	POU1F1
NW_013185656.1	12853625	13578036	LOC106040103
NW_013185656.1	12853625	13578036	HTR1F
NW_013185656.1	12853625	13578036	LOC106040061
NW_013185656.1	12853625	13578036	VGLL3
NW_013185656.1	12853625	13578036	CADM2
NW_013185787.1	323249	1455559	YAE1D1
NW_013185787.1	323249	1455559	LOC106042893
NW_013185787.1	323249	1455559	RALA
NW_013185787.1	323249	1455559	LOC106042882
NW_013185787.1	323249	1455559	LOC106042871
NW_013185787.1	323249	1455559	LOC106042898
NW_013185787.1	323249	1455559	POU6F2
NW_013185787.1	323249	1455559	CDK13
NW_013185787.1	323249	1455559	SUGCT
NW_013185686.1	3914247	4463612	LOC106034846
NW_013185671.1	912683	1813213	TMEM184C
NW_013185671.1	912683	1813213	LOC106032383
NW_013185671.1	912683	1813213	EDNRA
NW_013185671.1	912683	1813213	PRMT9
NW_013185671.1	912683	1813213	POU4F2
NW_013185671.1	912683	1813213	ARHGAP10
NW_013185671.1	912683	1813213	NR3C2
NW_013185671.1	912683	1813213	TTC29
NW_013185869.1	431091	1464015	LOC106046225
NW_013185869.1	431091	1464015	LOC106046228
NW_013185869.1	431091	1464015	PPIC
NW_013185869.1	431091	1464015	LOC106046231
NW_013185869.1	431091	1464015	LOC106046226
NW_013185869.1	431091	1464015	PRDM6
NW_013185869.1	431091	1464015	SNX24
NW_013185869.1	431091	1464015	SNX2
NW_013185869.1	431091	1464015	SNCAIP
NW_013185869.1	431091	1464015	ZNF474
NW_013185869.1	431091	1464015	CSNK1G3
NW_013185869.1	431091	1464015	CEP120
NW_013185689.1	2593829	3331944	LOC106035145
NW_013185689.1	2593829	3331944	LOC106035147
NW_013185689.1	2593829	3331944	LOC106035146
NW_013185689.1	2593829	3331944	FAT1
NW_013185869.1	163549	1262658	LOC106046219
NW_013185869.1	163549	1262658	LOC106046225
NW_013185869.1	163549	1262658	LOC106046228
NW_013185869.1	163549	1262658	PPIC
NW_013185869.1	163549	1262658	LOC106046231
NW_013185869.1	163549	1262658	LOC106046218
NW_013185869.1	163549	1262658	LOC106046227
NW_013185869.1	163549	1262658	LOC106046226
NW_013185869.1	163549	1262658	PRDM6
NW_013185869.1	163549	1262658	SNX24
NW_013185869.1	163549	1262658	SNX2
NW_013185869.1	163549	1262658	ZNF608
NW_013185869.1	163549	1262658	CSNK1G3
NW_013185869.1	163549	1262658	CEP120
NW_013185845.1	285805	1220339	LOC106045247
NW_013185845.1	285805	1220339	LOC106045239
NW_013185845.1	285805	1220339	ISOC1
NW_013185845.1	285805	1220339	LOC106045250
NW_013185845.1	285805	1220339	KIAA1024L
NW_013185845.1	285805	1220339	LOC106045243
NW_013185845.1	285805	1220339	LOC106045255
NW_013185845.1	285805	1220339	LOC106045238
NW_013185845.1	285805	1220339	LOC106045260
NW_013185845.1	285805	1220339	SLC12A2
NW_013185845.1	285805	1220339	FBN2
NW_013185845.1	285805	1220339	ADAMTS19
NW_013185883.1	96401	1108263	LOC106046526
NW_013185883.1	96401	1108263	LOC106046548
NW_013185883.1	96401	1108263	LOC106046547
NW_013185883.1	96401	1108263	TICAM2
NW_013185883.1	96401	1108263	LOC106046542
NW_013185883.1	96401	1108263	GRAMD3
NW_013185883.1	96401	1108263	ALDH7A1
NW_013185883.1	96401	1108263	FEM1C
NW_013185883.1	96401	1108263	CCDC112
NW_013185883.1	96401	1108263	PGGT1B
NW_013185883.1	96401	1108263	TRIM36
NW_013185883.1	96401	1108263	LOC106046533
NW_013185883.1	96401	1108263	KCNN2
NW_013185883.1	96401	1108263	LOC106046539
NW_013185883.1	96401	1108263	LOC106046538
NW_013185883.1	96401	1108263	LOC106046540
NW_013185883.1	96401	1108263	MCC
NW_013185883.1	96401	1108263	YTHDC2
NW_013185656.1	16140599	17207058	LOC106040297
NW_013185656.1	16140599	17207058	LOC106040299
NW_013185656.1	16140599	17207058	LOC106040302
NW_013185656.1	16140599	17207058	LOC106037361
NW_013185656.1	16140599	17207058	LOC106037369
NW_013185656.1	16140599	17207058	LOC106037377
NW_013185656.1	16140599	17207058	ROBO2
NW_013185656.1	16140599	17207058	ROBO1
NW_013185689.1	2431929	3174064	LOC106035145
NW_013185689.1	2431929	3174064	LOC106035147
NW_013185689.1	2431929	3174064	LOC106035146
NW_013185738.1	668946	1131693	LOC106039918
NW_013185738.1	668946	1131693	LOC106039906
NW_013185738.1	668946	1131693	LOC106039916
NW_013185738.1	668946	1131693	LOC106039944
NW_013185738.1	668946	1131693	LOC106039899
NW_013185738.1	668946	1131693	LOC106039900
NW_013185738.1	668946	1131693	LOC106039901
NW_013185738.1	668946	1131693	LOC106039898
NW_013185659.1	4474998	5049778	LOC106049170
NW_013185659.1	4474998	5049778	LOC106049400
NW_013185659.1	4474998	5049778	OPN3
NW_013185659.1	4474998	5049778	EXO1
NW_013185659.1	4474998	5049778	MAP1LC3C
NW_013185659.1	4474998	5049778	LOC106049486
NW_013185659.1	4474998	5049778	LOC106049493
NW_013185659.1	4474998	5049778	WDR64
NW_013185659.1	4474998	5049778	LOC106049473
NW_013185659.1	4474998	5049778	PLD5
NW_013185787.1	128932	1245052	YAE1D1
NW_013185787.1	128932	1245052	LOC106042877
NW_013185787.1	128932	1245052	LOC106042878
NW_013185787.1	128932	1245052	LOC106042893
NW_013185787.1	128932	1245052	RALA
NW_013185787.1	128932	1245052	LOC106042882
NW_013185787.1	128932	1245052	LOC106042871
NW_013185787.1	128932	1245052	AMPH
NW_013185787.1	128932	1245052	VPS41
NW_013185787.1	128932	1245052	POU6F2
NW_013185787.1	128932	1245052	CDK13
NW_013185787.1	128932	1245052	SUGCT
NW_013185845.1	622598	1635993	LOC106045239
NW_013185845.1	622598	1635993	ISOC1
NW_013185845.1	622598	1635993	LOC106045250
NW_013185845.1	622598	1635993	KIAA1024L
NW_013185845.1	622598	1635993	LOC106045251
NW_013185845.1	622598	1635993	LOC106045240
NW_013185845.1	622598	1635993	LOC106045238
NW_013185845.1	622598	1635993	LOC106045260
NW_013185845.1	622598	1635993	LOC106045241
NW_013185845.1	622598	1635993	FBN2
NW_013185845.1	622598	1635993	CHSY3
NW_013185845.1	622598	1635993	ADAMTS19
NW_013185686.1	4357034	4971741	CDH18
NW_013185686.1	5832467	6281811	LOC106034895
NW_013185686.1	5832467	6281811	CDH12
NW_013185787.1	543663	1666999	YAE1D1
NW_013185787.1	543663	1666999	LOC106042893
NW_013185787.1	543663	1666999	RALA
NW_013185787.1	543663	1666999	LOC106042882
NW_013185787.1	543663	1666999	LOC106042871
NW_013185787.1	543663	1666999	LOC106042898
NW_013185787.1	543663	1666999	INHBA
NW_013185787.1	543663	1666999	LOC106042897
NW_013185787.1	543663	1666999	LOC106042874
NW_013185787.1	543663	1666999	POU6F2
NW_013185787.1	543663	1666999	CDK13
NW_013185787.1	543663	1666999	GLI3
NW_013185787.1	543663	1666999	SUGCT
NW_013185659.1	5135367	5583613	LOC106048355
NW_013185659.1	5135367	5583613	CEP170
NW_013185659.1	5135367	5583613	AKT3
NW_013185659.1	5135367	5583613	ZBTB18
NW_013185659.1	5135367	5583613	SDCCAG8
NW_013185656.1	13054395	13975270	CHMP2B
NW_013185656.1	13054395	13975270	LOC106040098
NW_013185656.1	13054395	13975270	LOC106037405
NW_013185656.1	13054395	13975270	POU1F1
NW_013185656.1	13054395	13975270	LOC106040103
NW_013185656.1	13054395	13975270	LOC106040143
NW_013185656.1	13054395	13975270	VGLL3
NW_013185656.1	13054395	13975270	CADM2
NW_013185696.1	2066	607631	PMCH
NW_013185696.1	2066	607631	LOC106035818
NW_013185696.1	2066	607631	LOC106035819
NW_013185696.1	2066	607631	LOC106035816
NW_013185696.1	2066	607631	NUP37
NW_013185696.1	2066	607631	PARPBP
NW_013185696.1	2066	607631	LOC106035805
NW_013185696.1	2066	607631	PAH
NW_013185696.1	2066	607631	LOC106035813
NW_013185696.1	2066	607631	LOC106035815
NW_013185696.1	2066	607631	IGF1
NW_013185696.1	2066	607631	LOC106035917
NW_013185696.1	2066	607631	LOC106035814
NW_013185659.1	3755866	4363861	LOC106049071
NW_013185659.1	3755866	4363861	GREM2
NW_013185659.1	3755866	4363861	CHRM3
NW_013185659.1	3755866	4363861	FMN2
NW_013185659.1	3755866	4363861	RGS7
NW_013185694.1	1127562	1722666	LOC106035602
NW_013185694.1	1127562	1722666	HSPB3
NW_013185694.1	1127562	1722666	LOC106035599
NW_013185694.1	1127562	1722666	LOC106035594
NW_013185694.1	1127562	1722666	ESM1
NW_013185694.1	1127562	1722666	LOC106035576
NW_013185694.1	1127562	1722666	GPX8
NW_013185694.1	1127562	1722666	LOC106035641
NW_013185694.1	1127562	1722666	SNX18
NW_013185694.1	1127562	1722666	LOC106035642
NW_013185694.1	1127562	1722666	LOC106035653
NW_013185694.1	1127562	1722666	LOC106035583
NW_013185694.1	1127562	1722666	CDC20B
NW_013185694.1	1127562	1722666	LOC106035584
NW_013185694.1	1127562	1722666	DHX29
NW_013185694.1	1127562	1722666	PPAP2A
NW_013185694.1	1127562	1722666	DDX4
NW_013185694.1	1127562	1722666	SKIV2L2
NW_013185694.1	1127562	1722666	SLC38A9
NW_013185694.1	1127562	1722666	ARL15
NW_013185686.1	747998	1353167	LOC106034864
NW_013185686.1	747998	1353167	LOC106034863
NW_013185686.1	747998	1353167	LOC106034873
NW_013185686.1	747998	1353167	EEF1E1
NW_013185686.1	747998	1353167	LOC106034872
NW_013185686.1	747998	1353167	BLOC1S5
NW_013185686.1	747998	1353167	LOC106034874
NW_013185686.1	747998	1353167	TXNDC5
NW_013185686.1	747998	1353167	DSP
NW_013185686.1	747998	1353167	SLC35B3
NW_013185686.1	747998	1353167	BMP6
NW_013185732.1	3029335	4201549	DR1
NW_013185732.1	3029335	4201549	LOC106039433
NW_013185732.1	3029335	4201549	LOC106039392
NW_013185732.1	3029335	4201549	LOC106039468
NW_013185732.1	3029335	4201549	LOC106039401
NW_013185732.1	3029335	4201549	LOC106039384
NW_013185732.1	3029335	4201549	LOC106039412
NW_013185732.1	3029335	4201549	LOC106039486
NW_013185732.1	3029335	4201549	LOC106039488
NW_013185732.1	3029335	4201549	LOC106039402
NW_013185732.1	3029335	4201549	FNBP1L
NW_013185732.1	3029335	4201549	RDH8
NW_013185732.1	3029335	4201549	CCDC18
NW_013185732.1	3029335	4201549	TMED5
NW_013185732.1	3029335	4201549	LOC106039432
NW_013185732.1	3029335	4201549	FAM69A
NW_013185732.1	3029335	4201549	RPL5
NW_013185732.1	3029335	4201549	LOC106039438
NW_013185732.1	3029335	4201549	LOC106039393
NW_013185732.1	3029335	4201549	LOC106039456
NW_013185732.1	3029335	4201549	RPAP2
NW_013185732.1	3029335	4201549	LOC106039457
NW_013185732.1	3029335	4201549	GLMN
NW_013185732.1	3029335	4201549	KIAA1107
NW_013185732.1	3029335	4201549	EPHX4
NW_013185732.1	3029335	4201549	BRDT
NW_013185732.1	3029335	4201549	CDC7
NW_013185732.1	3029335	4201549	LOC106039400
NW_013185732.1	3029335	4201549	ZNF644
NW_013185732.1	3029335	4201549	LOC106039413
NW_013185732.1	3029335	4201549	LOC106039418
NW_013185732.1	3029335	4201549	LOC106039487
NW_013185732.1	3029335	4201549	EVI5
NW_013185732.1	3029335	4201549	TGFBR3
NW_013185732.1	3029335	4201549	HFM1
NW_013185732.1	3029335	4201549	LOC106039485
NW_013185732.1	3029335	4201549	MTF2
NW_013185746.1	2474094	3522183	LRTM1
NW_013185746.1	2474094	3522183	LOC106040523
NW_013185746.1	2474094	3522183	LOC106040542
NW_013185746.1	2474094	3522183	WNT5A
NW_013185746.1	2474094	3522183	LOC106040522
NW_013185746.1	2474094	3522183	LOC106040540
NW_013185746.1	2474094	3522183	LOC106040519
NW_013185746.1	2474094	3522183	FAM208A
NW_013185746.1	2474094	3522183	LOC106040521
NW_013185746.1	2474094	3522183	CACNA2D3
NW_013185746.1	2474094	3522183	CCDC66
NW_013185746.1	2474094	3522183	ARHGEF3
NW_013185746.1	2474094	3522183	ERC2
NW_013185671.1	2265821	3190602	MAB21L2
NW_013185671.1	2265821	3190602	LOC106032248
NW_013185671.1	2265821	3190602	RPS3A
NW_013185671.1	2265821	3190602	LOC106032249
NW_013185671.1	2265821	3190602	LOC106032254
NW_013185671.1	2265821	3190602	LOC106032244
NW_013185671.1	2265821	3190602	LOC106032243
NW_013185671.1	2265821	3190602	LOC106032250
NW_013185671.1	2265821	3190602	FAM160A1
NW_013185671.1	2265821	3190602	LOC106032252
NW_013185671.1	2265821	3190602	LRBA
NW_013185671.1	2265821	3190602	SH3D19
NW_013185671.1	2265821	3190602	GATB
NW_013185671.1	2265821	3190602	LOC106032253
NW_013185671.1	2265821	3190602	FBXW7
NW_013185686.1	5473619	5948089	LOC106034845
NW_013185686.1	5473619	5948089	LOC106034844
NW_013185686.1	5473619	5948089	LOC106034843
NW_013185686.1	5473619	5948089	LOC106034895
NW_013185686.1	5473619	5948089	LOC106034842
NW_013185686.1	5473619	5948089	CDH12
NW_013185694.1	255048	1231567	PELO
NW_013185694.1	255048	1231567	LOC106035655
NW_013185694.1	255048	1231567	LOC106035586
NW_013185694.1	255048	1231567	LOC106035600
NW_013185694.1	255048	1231567	LOC106035577
NW_013185694.1	255048	1231567	LOC106035602
NW_013185694.1	255048	1231567	HSPB3
NW_013185694.1	255048	1231567	LOC106035625
NW_013185694.1	255048	1231567	ITGA1
NW_013185694.1	255048	1231567	LOC106035579
NW_013185694.1	255048	1231567	LOC106035580
NW_013185694.1	255048	1231567	LOC106035581
NW_013185694.1	255048	1231567	FST
NW_013185694.1	255048	1231567	LOC106035578
NW_013185694.1	255048	1231567	NDUFS4
NW_013185694.1	255048	1231567	LOC106035641
NW_013185694.1	255048	1231567	SNX18
NW_013185694.1	255048	1231567	ITGA2
NW_013185694.1	255048	1231567	ARL15
NW_013185686.1	4709754	5289692	LOC106034897
NW_013185686.1	4709754	5289692	CDH18
NW_013185694.1	1567152	2155421	LOC106035612
NW_013185694.1	1567152	2155421	PPAP2A
NW_013185694.1	1567152	2155421	DDX4
NW_013185694.1	1567152	2155421	LOC106035635
NW_013185694.1	1567152	2155421	IL31RA
NW_013185694.1	1567152	2155421	ANKRD55
NW_013185694.1	1567152	2155421	LOC106035656
NW_013185694.1	1567152	2155421	SKIV2L2
NW_013185694.1	1567152	2155421	SLC38A9
NW_013185694.1	1567152	2155421	IL6ST
NW_013185686.1	3729108	4310211	BASP1
NW_013185686.1	3729108	4310211	LOC106034846
NW_013185694.1	1470857	2052665	GPX8
NW_013185694.1	1470857	2052665	LOC106035612
NW_013185694.1	1470857	2052665	CDC20B
NW_013185694.1	1470857	2052665	LOC106035584
NW_013185694.1	1470857	2052665	DHX29
NW_013185694.1	1470857	2052665	PPAP2A
NW_013185694.1	1470857	2052665	DDX4
NW_013185694.1	1470857	2052665	LOC106035635
NW_013185694.1	1470857	2052665	IL31RA
NW_013185694.1	1470857	2052665	ANKRD55
NW_013185694.1	1470857	2052665	SKIV2L2
NW_013185694.1	1470857	2052665	SLC38A9
NW_013185694.1	1470857	2052665	IL6ST
NW_013185694.1	110151	1127560	LOC106035585
NW_013185694.1	110151	1127560	PELO
NW_013185694.1	110151	1127560	LOC106035655
NW_013185694.1	110151	1127560	LOC106035586
NW_013185694.1	110151	1127560	LOC106035600
NW_013185694.1	110151	1127560	LOC106035577
NW_013185694.1	110151	1127560	LOC106035625
NW_013185694.1	110151	1127560	ITGA1
NW_013185694.1	110151	1127560	LOC106035579
NW_013185694.1	110151	1127560	LOC106035580
NW_013185694.1	110151	1127560	LOC106035581
NW_013185694.1	110151	1127560	FST
NW_013185694.1	110151	1127560	LOC106035578
NW_013185694.1	110151	1127560	NDUFS4
NW_013185694.1	110151	1127560	ITGA2
NW_013185694.1	110151	1127560	ARL15
NW_013185656.1	15948693	16928843	LOC106040297
NW_013185656.1	15948693	16928843	LOC106040299
NW_013185656.1	15948693	16928843	LOC106040302
NW_013185656.1	15948693	16928843	ROBO1
NW_013185686.1	3816034	4356890	LOC106034846
NW_013185659.1	3891048	4624673	LOC106049071
NW_013185659.1	3891048	4624673	LOC106049148
NW_013185659.1	3891048	4624673	PIGM
NW_013185659.1	3891048	4624673	LOC106049151
NW_013185659.1	3891048	4624673	LOC106049170
NW_013185659.1	3891048	4624673	GREM2
NW_013185659.1	3891048	4624673	OPN3
NW_013185659.1	3891048	4624673	EXO1
NW_013185659.1	3891048	4624673	FMN2
NW_013185659.1	3891048	4624673	WDR64
NW_013185659.1	3891048	4624673	RGS7
NW_013185694.1	910471	1566559	LOC106035602
NW_013185694.1	910471	1566559	HSPB3
NW_013185694.1	910471	1566559	LOC106035599
NW_013185694.1	910471	1566559	LOC106035594
NW_013185694.1	910471	1566559	ESM1
NW_013185694.1	910471	1566559	LOC106035576
NW_013185694.1	910471	1566559	GPX8
NW_013185694.1	910471	1566559	NDUFS4
NW_013185694.1	910471	1566559	LOC106035641
NW_013185694.1	910471	1566559	SNX18
NW_013185694.1	910471	1566559	LOC106035642
NW_013185694.1	910471	1566559	LOC106035653
NW_013185694.1	910471	1566559	LOC106035583
NW_013185694.1	910471	1566559	CDC20B
NW_013185694.1	910471	1566559	LOC106035584
NW_013185694.1	910471	1566559	DHX29
NW_013185694.1	910471	1566559	SKIV2L2
NW_013185694.1	910471	1566559	ARL15
NW_013185738.1	743337	1250529	LOC106039918
NW_013185738.1	743337	1250529	LOC106039906
NW_013185738.1	743337	1250529	LOC106039916
NW_013185738.1	743337	1250529	LOC106039912
NW_013185738.1	743337	1250529	LOC106039899
NW_013185738.1	743337	1250529	LOC106039900
NW_013185738.1	743337	1250529	LOC106039901
NW_013185738.1	743337	1250529	LOC106039898
NW_013185671.1	287936	1242534	ABCE1
NW_013185671.1	287936	1242534	LOC106032225
NW_013185671.1	287936	1242534	LOC106032224
NW_013185671.1	287936	1242534	MMAA
NW_013185671.1	287936	1242534	LSM6
NW_013185671.1	287936	1242534	LOC106032232
NW_013185671.1	287936	1242534	OTUD4
NW_013185671.1	287936	1242534	SMAD1
NW_013185671.1	287936	1242534	LOC106032226
NW_013185671.1	287936	1242534	LOC106032233
NW_013185671.1	287936	1242534	ANAPC10
NW_013185671.1	287936	1242534	LOC106032230
NW_013185671.1	287936	1242534	ZNF827
NW_013185671.1	287936	1242534	SLC10A7
NW_013185671.1	287936	1242534	POU4F2
NW_013185671.1	287936	1242534	TTC29
NW_013185659.1	4364146	4980246	LOC106049148
NW_013185659.1	4364146	4980246	PIGM
NW_013185659.1	4364146	4980246	LOC106049151
NW_013185659.1	4364146	4980246	LOC106049170
NW_013185659.1	4364146	4980246	LOC106049400
NW_013185659.1	4364146	4980246	OPN3
NW_013185659.1	4364146	4980246	EXO1
NW_013185659.1	4364146	4980246	MAP1LC3C
NW_013185659.1	4364146	4980246	LOC106049486
NW_013185659.1	4364146	4980246	LOC106049493
NW_013185659.1	4364146	4980246	WDR64
NW_013185659.1	4364146	4980246	LOC106049473
NW_013185659.1	4364146	4980246	PLD5
NW_013185659.1	4364146	4980246	RGS7
NW_013185659.1	5050048	5520777	CEP170
NW_013185659.1	5050048	5520777	AKT3
NW_013185659.1	5050048	5520777	ZBTB18
NW_013185659.1	5050048	5520777	SDCCAG8
NW_013185686.1	4463765	5071540	CDH18
NW_013185744.1	962771	2222589	LOC106040426
NW_013185744.1	962771	2222589	LOC106040430
NW_013185744.1	962771	2222589	LOC106040431
NW_013185744.1	962771	2222589	LOC106040458
NW_013185744.1	962771	2222589	LOC106040418
NW_013185744.1	962771	2222589	LOC106040425
NW_013185744.1	962771	2222589	TMEM38B
NW_013185744.1	962771	2222589	FKTN
NW_013185744.1	962771	2222589	SLC44A1
NW_013185744.1	962771	2222589	LOC106040435
NW_013185744.1	962771	2222589	LPL
NW_013185744.1	962771	2222589	ZNF462
NW_013185744.1	962771	2222589	FSD1L
NW_013185744.1	962771	2222589	ABCA1
NW_013185744.1	962771	2222589	PSD3
NW_013185817.1	992913	1851053	LOC106044145
NW_013185817.1	992913	1851053	OSTF1
NW_013185817.1	992913	1851053	NMRK1
NW_013185817.1	992913	1851053	CARNMT1
NW_013185817.1	992913	1851053	LOC106044143
NW_013185817.1	992913	1851053	LOC106044164
NW_013185817.1	992913	1851053	TRPM6
NW_013185817.1	992913	1851053	RORB
NW_013185817.1	992913	1851053	LOC106044144
NW_013185817.1	992913	1851053	LOC106044163
NW_013185694.1	712110	1470807	LOC106035600
NW_013185694.1	712110	1470807	LOC106035577
NW_013185694.1	712110	1470807	LOC106035602
NW_013185694.1	712110	1470807	HSPB3
NW_013185694.1	712110	1470807	LOC106035599
NW_013185694.1	712110	1470807	LOC106035594
NW_013185694.1	712110	1470807	ESM1
NW_013185694.1	712110	1470807	LOC106035576
NW_013185694.1	712110	1470807	GPX8
NW_013185694.1	712110	1470807	LOC106035579
NW_013185694.1	712110	1470807	LOC106035580
NW_013185694.1	712110	1470807	LOC106035581
NW_013185694.1	712110	1470807	FST
NW_013185694.1	712110	1470807	LOC106035578
NW_013185694.1	712110	1470807	NDUFS4
NW_013185694.1	712110	1470807	LOC106035641
NW_013185694.1	712110	1470807	SNX18
NW_013185694.1	712110	1470807	LOC106035642
NW_013185694.1	712110	1470807	LOC106035653
NW_013185694.1	712110	1470807	LOC106035583
NW_013185694.1	712110	1470807	CDC20B
NW_013185694.1	712110	1470807	ARL15
NW_013185712.1	526897	1327283	LOC106037513
NW_013185712.1	526897	1327283	ETV1
NW_013185712.1	526897	1327283	MEOX2
NW_013185712.1	526897	1327283	AGMO
NW_013185712.1	526897	1327283	DGKB
NW_013185854.1	134294	426405	BBS9
NW_013185656.1	16330159	17493435	LOC106040299
NW_013185656.1	16330159	17493435	LOC106040302
NW_013185656.1	16330159	17493435	LOC106037361
NW_013185656.1	16330159	17493435	LOC106037369
NW_013185656.1	16330159	17493435	LOC106037377
NW_013185656.1	16330159	17493435	ROBO2
NW_013185656.1	16330159	17493435	ROBO1
NW_013185656.1	16652592	17933393	LOC106040342
NW_013185656.1	16652592	17933393	LOC106037361
NW_013185656.1	16652592	17933393	LOC106037369
NW_013185656.1	16652592	17933393	LOC106037377
NW_013185656.1	16652592	17933393	ROBO2
NW_013185656.1	16652592	17933393	ROBO1
NW_013185817.1	829105	1649680	LOC106044157
NW_013185817.1	829105	1649680	LOC106044169
NW_013185817.1	829105	1649680	RFK
NW_013185817.1	829105	1649680	LOC106044141
NW_013185817.1	829105	1649680	OSTF1
NW_013185817.1	829105	1649680	NMRK1
NW_013185817.1	829105	1649680	CARNMT1
NW_013185817.1	829105	1649680	PIP5K1B
NW_013185817.1	829105	1649680	LOC106044164
NW_013185817.1	829105	1649680	TRPM6
NW_013185817.1	829105	1649680	RORB
NW_013185817.1	829105	1649680	LOC106044163
NW_013185746.1	2325641	3307496	LRTM1
NW_013185746.1	2325641	3307496	LOC106040523
NW_013185746.1	2325641	3307496	LOC106040542
NW_013185746.1	2325641	3307496	WNT5A
NW_013185746.1	2325641	3307496	LOC106040522
NW_013185746.1	2325641	3307496	LOC106040540
NW_013185746.1	2325641	3307496	CACNA2D3
NW_013185746.1	2325641	3307496	ERC2
NW_013185787.1	782918	1842964	LOC106042882
NW_013185787.1	782918	1842964	LOC106042871
NW_013185787.1	782918	1842964	LOC106042898
NW_013185787.1	782918	1842964	INHBA
NW_013185787.1	782918	1842964	LOC106042897
NW_013185787.1	782918	1842964	LOC106042874
NW_013185787.1	782918	1842964	CDK13
NW_013185787.1	782918	1842964	GLI3
NW_013185787.1	782918	1842964	SUGCT
NW_013185732.1	2803503	3608668	TRNAR-UCU-2
NW_013185732.1	2803503	3608668	DR1
NW_013185732.1	2803503	3608668	LOC106039433
NW_013185732.1	2803503	3608668	LOC106039392
NW_013185732.1	2803503	3608668	LOC106039468
NW_013185732.1	2803503	3608668	ABCA4
NW_013185732.1	2803503	3608668	GCLM
NW_013185732.1	2803503	3608668	DNTTIP2
NW_013185732.1	2803503	3608668	FNBP1L
NW_013185732.1	2803503	3608668	RDH8
NW_013185732.1	2803503	3608668	CCDC18
NW_013185732.1	2803503	3608668	TMED5
NW_013185732.1	2803503	3608668	LOC106039432
NW_013185732.1	2803503	3608668	FAM69A
NW_013185732.1	2803503	3608668	RPL5
NW_013185732.1	2803503	3608668	LOC106039438
NW_013185732.1	2803503	3608668	LOC106039393
NW_013185732.1	2803503	3608668	LOC106039456
NW_013185732.1	2803503	3608668	RPAP2
NW_013185732.1	2803503	3608668	LOC106039457
NW_013185732.1	2803503	3608668	GLMN
NW_013185732.1	2803503	3608668	KIAA1107
NW_013185732.1	2803503	3608668	EPHX4
NW_013185732.1	2803503	3608668	BRDT
NW_013185732.1	2803503	3608668	TECR
NW_013185732.1	2803503	3608668	LOC106039446
NW_013185732.1	2803503	3608668	BCAR3
NW_013185732.1	2803503	3608668	EVI5
NW_013185732.1	2803503	3608668	TGFBR3
NW_013185732.1	2803503	3608668	MTF2
NW_013185686.1	4571688	5170087	LOC106034897
NW_013185686.1	4571688	5170087	CDH18
NW_013185659.1	5235338	5619727	LOC106048355
NW_013185659.1	5235338	5619727	LOC106049579
NW_013185659.1	5235338	5619727	AKT3
NW_013185659.1	5235338	5619727	ZBTB18
NW_013185659.1	5235338	5619727	ADSS
NW_013185659.1	5235338	5619727	SDCCAG8
NW_013185689.1	5569828	6429974	LOC106035159
NW_013185689.1	5569828	6429974	LOC106035166
NW_013185689.1	5569828	6429974	LOC106035163
NW_013185689.1	5569828	6429974	LOC106035161
NW_013185689.1	5569828	6429974	LOC106035164
NW_013185689.1	5569828	6429974	LOC106035227
NW_013185689.1	5569828	6429974	TENM3
NW_013185686.1	3658408	4189678	BASP1
NW_013185686.1	3658408	4189678	LOC106034846
NW_013185689.1	2290695	3037854	LOC106035145
NW_013185689.1	2290695	3037854	LOC106035147
NW_013185689.1	2290695	3037854	LOC106035146
NW_013185694.1	485746	1378038	PELO
NW_013185694.1	485746	1378038	LOC106035655
NW_013185694.1	485746	1378038	LOC106035586
NW_013185694.1	485746	1378038	LOC106035600
NW_013185694.1	485746	1378038	LOC106035577
NW_013185694.1	485746	1378038	LOC106035602
NW_013185694.1	485746	1378038	HSPB3
NW_013185694.1	485746	1378038	LOC106035599
NW_013185694.1	485746	1378038	LOC106035594
NW_013185694.1	485746	1378038	LOC106035625
NW_013185694.1	485746	1378038	ITGA1
NW_013185694.1	485746	1378038	LOC106035579
NW_013185694.1	485746	1378038	LOC106035580
NW_013185694.1	485746	1378038	LOC106035581
NW_013185694.1	485746	1378038	FST
NW_013185694.1	485746	1378038	LOC106035578
NW_013185694.1	485746	1378038	NDUFS4
NW_013185694.1	485746	1378038	LOC106035641
NW_013185694.1	485746	1378038	SNX18
NW_013185694.1	485746	1378038	LOC106035642
NW_013185694.1	485746	1378038	LOC106035653
NW_013185694.1	485746	1378038	ITGA2
NW_013185694.1	485746	1378038	ARL15
NW_013185712.1	824162	1641472	ETV1
NW_013185712.1	824162	1641472	DGKB
NW_013185656.1	16460443	17687794	LOC106040299
NW_013185656.1	16460443	17687794	LOC106040342
NW_013185656.1	16460443	17687794	LOC106037361
NW_013185656.1	16460443	17687794	LOC106037369
NW_013185656.1	16460443	17687794	LOC106037377
NW_013185656.1	16460443	17687794	ROBO2
NW_013185656.1	16460443	17687794	ROBO1
NW_013185671.1	724869	1595349	LOC106032232
NW_013185671.1	724869	1595349	TMEM184C
NW_013185671.1	724869	1595349	LOC106032233
NW_013185671.1	724869	1595349	EDNRA
NW_013185671.1	724869	1595349	PRMT9
NW_013185671.1	724869	1595349	SLC10A7
NW_013185671.1	724869	1595349	POU4F2
NW_013185671.1	724869	1595349	ARHGAP10
NW_013185671.1	724869	1595349	NR3C2
NW_013185671.1	724869	1595349	TTC29
NW_013185746.1	2153216	3047355	LRTM1
NW_013185746.1	2153216	3047355	LOC106040523
NW_013185746.1	2153216	3047355	LOC106040542
NW_013185746.1	2153216	3047355	WNT5A
NW_013185746.1	2153216	3047355	LOC106040522
NW_013185746.1	2153216	3047355	LOC106040540
NW_013185746.1	2153216	3047355	CACNA2D3
NW_013185746.1	2153216	3047355	ERC2
NW_013185883.1	393921	1327888	LOC106046542
NW_013185883.1	393921	1327888	CCDC112
NW_013185883.1	393921	1327888	PGGT1B
NW_013185883.1	393921	1327888	TRIM36
NW_013185883.1	393921	1327888	LOC106046533
NW_013185883.1	393921	1327888	KCNN2
NW_013185883.1	393921	1327888	LOC106046539
NW_013185883.1	393921	1327888	DCP2
NW_013185883.1	393921	1327888	LOC106046538
NW_013185883.1	393921	1327888	LOC106046540
NW_013185883.1	393921	1327888	MCC
NW_013185883.1	393921	1327888	REEP5
NW_013185883.1	393921	1327888	YTHDC2
NW_013185712.1	690089	1479170	LOC106037513
NW_013185712.1	690089	1479170	ETV1
NW_013185712.1	690089	1479170	AGMO
NW_013185712.1	690089	1479170	DGKB
NW_013185671.1	4342774	4993653	NPY2R
NW_013185671.1	4342774	4993653	LOC106032281
NW_013185671.1	4342774	4993653	LOC106032283
NW_013185671.1	4342774	4993653	LOC106032355
NW_013185671.1	4342774	4993653	MAP9
NW_013185671.1	4342774	4993653	LOC106032277
NW_013185671.1	4342774	4993653	GUCY1B3
NW_013185671.1	4342774	4993653	TDO2
NW_013185671.1	4342774	4993653	ASIC5
NW_013185671.1	4342774	4993653	LOC106032282
NW_013185671.1	4342774	4993653	GUCY1A3
NW_013185671.1	4342774	4993653	LOC106032276
NW_013185671.1	4342774	4993653	CTSO
NW_013185671.1	4342774	4993653	LOC106032284
NW_013185659.1	4092384	4735592	LOC106049148
NW_013185659.1	4092384	4735592	PIGM
NW_013185659.1	4092384	4735592	LOC106049151
NW_013185659.1	4092384	4735592	LOC106049170
NW_013185659.1	4092384	4735592	LOC106049400
NW_013185659.1	4092384	4735592	GREM2
NW_013185659.1	4092384	4735592	OPN3
NW_013185659.1	4092384	4735592	EXO1
NW_013185659.1	4092384	4735592	MAP1LC3C
NW_013185659.1	4092384	4735592	LOC106049486
NW_013185659.1	4092384	4735592	WDR64
NW_013185659.1	4092384	4735592	LOC106049473
NW_013185659.1	4092384	4735592	PLD5
NW_013185659.1	4092384	4735592	RGS7
NW_013185787.1	998782	1982383	LOC106042882
NW_013185787.1	998782	1982383	LOC106042871
NW_013185787.1	998782	1982383	LOC106042898
NW_013185787.1	998782	1982383	INHBA
NW_013185787.1	998782	1982383	LOC106042897
NW_013185787.1	998782	1982383	LOC106042874
NW_013185787.1	998782	1982383	LOC106042892
NW_013185787.1	998782	1982383	LOC106042891
NW_013185787.1	998782	1982383	GLI3
NW_013185787.1	998782	1982383	SUGCT
NW_013185776.1	532559	1708597	LOC106042340
NW_013185776.1	532559	1708597	LOC106042330
NW_013185776.1	532559	1708597	LOC106042331
NW_013185776.1	532559	1708597	LOC106042347
NW_013185776.1	532559	1708597	STARD4
NW_013185776.1	532559	1708597	SLC25A46
NW_013185776.1	532559	1708597	PJA2
NW_013185776.1	532559	1708597	CAMK4
NW_013185776.1	532559	1708597	WDR36
NW_013185776.1	532559	1708597	MAN2A1
NW_013185776.1	532559	1708597	FER
NW_013185807.1	338297	1521187	NUDT12
NW_013185807.1	338297	1521187	GIN1
NW_013185807.1	338297	1521187	LOC106043738
NW_013185807.1	338297	1521187	LOC106043751
NW_013185807.1	338297	1521187	LOC106043750
NW_013185807.1	338297	1521187	LOC106043746
NW_013185807.1	338297	1521187	SLCO4C1
NW_013185807.1	338297	1521187	ST8SIA4
NW_013185807.1	338297	1521187	LOC106043748
NW_013185807.1	338297	1521187	PPIP5K2
NW_013185807.1	338297	1521187	PAM
NW_013185905.1	234876	918349	AAED1
NW_013185905.1	234876	918349	LOC106047341
NW_013185905.1	234876	918349	CDC14B
NW_013185905.1	234876	918349	HABP4
NW_013185905.1	234876	918349	HSD17B3
NW_013185905.1	234876	918349	PTCH1
NW_013185905.1	234876	918349	FANCC
NW_013185905.1	234876	918349	LOC106047340
NW_013185905.1	234876	918349	ERCC6L2
NW_013185905.1	234876	918349	LOC106047346
NW_013185700.1	3712953	4213729	BRIX1
NW_013185700.1	3712953	4213729	LOC106036335
NW_013185700.1	3712953	4213729	CAPSL
NW_013185700.1	3712953	4213729	IL7R
NW_013185700.1	3712953	4213729	AGXT2
NW_013185700.1	3712953	4213729	RAD1
NW_013185700.1	3712953	4213729	RAI14
NW_013185700.1	3712953	4213729	SPEF2
NW_013185700.1	3712953	4213729	PRLR
NW_013185700.1	3712953	4213729	DNAJC21
NW_013185783.1	940656	1523552	TRPS1
NW_013185783.1	940656	1523552	LOC106042694
NW_013185686.1	4026882	4571455	LOC106034846
NW_013185659.1	3817893	4474888	LOC106049071
NW_013185659.1	3817893	4474888	LOC106049148
NW_013185659.1	3817893	4474888	PIGM
NW_013185659.1	3817893	4474888	LOC106049151
NW_013185659.1	3817893	4474888	GREM2
NW_013185659.1	3817893	4474888	CHRM3
NW_013185659.1	3817893	4474888	FMN2
NW_013185659.1	3817893	4474888	RGS7
NW_013185738.1	565821	1029504	LOC106039918
NW_013185738.1	565821	1029504	LOC106039944
NW_013185738.1	565821	1029504	LOC106039899
NW_013185738.1	565821	1029504	LOC106039900
NW_013185738.1	565821	1029504	LOC106039901
NW_013185738.1	565821	1029504	LOC106039898
NW_013185817.1	1173253	2043604	LOC106044145
NW_013185817.1	1173253	2043604	OSTF1
NW_013185817.1	1173253	2043604	NMRK1
NW_013185817.1	1173253	2043604	CARNMT1
NW_013185817.1	1173253	2043604	LOC106044143
NW_013185817.1	1173253	2043604	LOC106044164
NW_013185817.1	1173253	2043604	TRPM6
NW_013185817.1	1173253	2043604	RORB
NW_013185817.1	1173253	2043604	LOC106044144
NW_013185671.1	4461651	5127927	LOC106032281
NW_013185671.1	4461651	5127927	LOC106032283
NW_013185671.1	4461651	5127927	LOC106032285
NW_013185671.1	4461651	5127927	LOC106032277
NW_013185671.1	4461651	5127927	GUCY1B3
NW_013185671.1	4461651	5127927	TDO2
NW_013185671.1	4461651	5127927	ASIC5
NW_013185671.1	4461651	5127927	LOC106032282
NW_013185671.1	4461651	5127927	GUCY1A3
NW_013185671.1	4461651	5127927	LOC106032276
NW_013185671.1	4461651	5127927	CTSO
NW_013185671.1	4461651	5127927	LOC106032284
NW_013185671.1	4461651	5127927	PDGFC
NW_013185689.1	2869195	3551456	MTNR1A
NW_013185689.1	2869195	3551456	LOC106035146
NW_013185689.1	2869195	3551456	FAT1
NW_013185689.1	2869195	3551456	LOC106035181
NW_013185738.1	850057	1317809	LOC106039906
NW_013185738.1	850057	1317809	LOC106039916
NW_013185738.1	850057	1317809	LOC106039912
NW_013185738.1	850057	1317809	LOC106039900
NW_013185738.1	850057	1317809	LOC106039901
NW_013185738.1	850057	1317809	LOC106039898
NW_013185671.1	2534977	3301656	LOC106032248
NW_013185671.1	2534977	3301656	RPS3A
NW_013185671.1	2534977	3301656	LOC106032249
NW_013185671.1	2534977	3301656	LOC106032254
NW_013185671.1	2534977	3301656	LOC106032250
NW_013185671.1	2534977	3301656	FAM160A1
NW_013185671.1	2534977	3301656	LOC106032252
NW_013185671.1	2534977	3301656	LRBA
NW_013185671.1	2534977	3301656	SH3D19
NW_013185671.1	2534977	3301656	GATB
NW_013185671.1	2534977	3301656	LOC106032253
NW_013185671.1	2534977	3301656	FBXW7
NW_013185659.1	3643527	4092351	LOC106049071
NW_013185659.1	3643527	4092351	GREM2
NW_013185659.1	3643527	4092351	CHRM3
NW_013185659.1	3643527	4092351	FMN2
NW_013185659.1	4848809	5335394	LOC106049493
NW_013185659.1	4848809	5335394	PLD5
NW_013185659.1	4848809	5335394	CEP170
NW_013185659.1	4848809	5335394	AKT3
NW_013185659.1	4848809	5335394	SDCCAG8
NW_013185783.1	1055598	1674453	LOC106042694
NW_013185738.1	115734	565601	LOC106039911
NW_013185738.1	115734	565601	CDH9
NW_013185686.1	915065	1432544	LOC106034873
NW_013185686.1	915065	1432544	EEF1E1
NW_013185686.1	915065	1432544	LOC106034872
NW_013185686.1	915065	1432544	BLOC1S5
NW_013185686.1	915065	1432544	LOC106034874
NW_013185686.1	915065	1432544	TXNDC5
NW_013185686.1	915065	1432544	DSP
NW_013185686.1	915065	1432544	RIOK1
NW_013185686.1	915065	1432544	SLC35B3
NW_013185686.1	915065	1432544	BMP6
NW_013185689.1	5744675	6689801	LOC106035166
NW_013185689.1	5744675	6689801	LOC106035163
NW_013185689.1	5744675	6689801	LOC106035229
NW_013185689.1	5744675	6689801	LOC106035228
NW_013185689.1	5744675	6689801	LOC106035161
NW_013185689.1	5744675	6689801	LOC106035164
NW_013185689.1	5744675	6689801	LOC106035226
NW_013185689.1	5744675	6689801	LOC106035225
NW_013185689.1	5744675	6689801	LOC106035131
NW_013185689.1	5744675	6689801	LOC106035227
NW_013185689.1	5744675	6689801	TENM3
NW_013185656.1	13250483	14106079	LOC106037405
NW_013185656.1	13250483	14106079	LOC106040103
NW_013185656.1	13250483	14106079	LOC106040143
NW_013185656.1	13250483	14106079	LOC106040138
NW_013185656.1	13250483	14106079	CADM2
NW_013185783.1	1172351	1789141	TRNAR-ACG-7
NW_013185783.1	1172351	1789141	LOC106042694
NW_013185783.1	1172351	1789141	CSMD3
NW_013185817.1	708012	1447734	FXN
NW_013185817.1	708012	1447734	LOC106044157
NW_013185817.1	708012	1447734	LOC106044169
NW_013185817.1	708012	1447734	RFK
NW_013185817.1	708012	1447734	TJP2
NW_013185817.1	708012	1447734	LOC106044141
NW_013185817.1	708012	1447734	OSTF1
NW_013185817.1	708012	1447734	NMRK1
NW_013185817.1	708012	1447734	CARNMT1
NW_013185817.1	708012	1447734	PIP5K1B
NW_013185817.1	708012	1447734	LOC106044164
NW_013185817.1	708012	1447734	TRPM6
NW_013185817.1	708012	1447734	LOC106044163
NW_013185845.1	173540	958426	LOC106045247
NW_013185845.1	173540	958426	LOC106045239
NW_013185845.1	173540	958426	ISOC1
NW_013185845.1	173540	958426	LOC106045250
NW_013185845.1	173540	958426	CTXN3
NW_013185845.1	173540	958426	LOC106045246
NW_013185845.1	173540	958426	LOC106045243
NW_013185845.1	173540	958426	LOC106045255
NW_013185845.1	173540	958426	LOC106045238
NW_013185845.1	173540	958426	LOC106045260
NW_013185845.1	173540	958426	SLC12A2
NW_013185845.1	173540	958426	FBN2
NW_013185659.1	4980887	5431910	PLD5
NW_013185659.1	4980887	5431910	CEP170
NW_013185659.1	4980887	5431910	AKT3
NW_013185659.1	4980887	5431910	SDCCAG8
NW_013185905.1	391724	1013877	LOC106047341
NW_013185905.1	391724	1013877	HSD17B3
NW_013185905.1	391724	1013877	PTCH1
NW_013185905.1	391724	1013877	FANCC
NW_013185905.1	391724	1013877	LOC106047340
NW_013185905.1	391724	1013877	ERCC6L2
NW_013185905.1	391724	1013877	LOC106047346
NW_013185738.1	23606	495304	LOC106039911
NW_013185738.1	23606	495304	CDH9
NW_013185659.1	6234380	6506494	SMYD3
NW_013185658.1	14789917	15209265	LOC106045653
NW_013185658.1	14789917	15209265	LOC106045661
NW_013185658.1	14789917	15209265	IMMP2L
NW_013185828.1	648163	1139736	LOC106044576
NW_013185828.1	648163	1139736	THBS2
NW_013185828.1	648163	1139736	LOC106044568
NW_013185828.1	648163	1139736	WDR27
NW_013185656.1	15781744	16651870	LOC106040297
NW_013185656.1	15781744	16651870	LOC106040299
NW_013185656.1	15781744	16651870	LOC106037350
NW_013185656.1	15781744	16651870	LOC106037403
NW_013185656.1	15781744	16651870	LOC106040302
NW_013185656.1	15781744	16651870	ROBO1
NW_013185783.1	864376	1374601	LOC106042702
NW_013185783.1	864376	1374601	TRPS1
NW_013185783.1	864376	1374601	LOC106042694
NW_013185738.1	934867	1372440	LOC106039906
NW_013185738.1	934867	1372440	LOC106039916
NW_013185738.1	934867	1372440	LOC106039912
NW_013185738.1	934867	1372440	LOC106039898
NW_013185656.1	12729857	13384673	LOC106040077
NW_013185656.1	12729857	13384673	LOC106040081
NW_013185656.1	12729857	13384673	CHMP2B
NW_013185656.1	12729857	13384673	LOC106040098
NW_013185656.1	12729857	13384673	LOC106037405
NW_013185656.1	12729857	13384673	LOC106040069
NW_013185656.1	12729857	13384673	POU1F1
NW_013185656.1	12729857	13384673	HTR1F
NW_013185656.1	12729857	13384673	LOC106040061
NW_013185656.1	12729857	13384673	VGLL3
NW_013185671.1	4253489	4870301	LOC106032385
NW_013185671.1	4253489	4870301	NPY2R
NW_013185671.1	4253489	4870301	LOC106032281
NW_013185671.1	4253489	4870301	LOC106032355
NW_013185671.1	4253489	4870301	MAP9
NW_013185671.1	4253489	4870301	LOC106032277
NW_013185671.1	4253489	4870301	GUCY1B3
NW_013185671.1	4253489	4870301	TDO2
NW_013185671.1	4253489	4870301	ASIC5
NW_013185671.1	4253489	4870301	GUCY1A3
NW_013185671.1	4253489	4870301	LOC106032276
NW_013185671.1	4253489	4870301	CTSO
NW_013185738.1	192870	668887	CDH9
NW_013185905.1	87651	795798	TDGF1
NW_013185905.1	87651	795798	AAED1
NW_013185905.1	87651	795798	LOC106047341
NW_013185905.1	87651	795798	CDC14B
NW_013185905.1	87651	795798	HABP4
NW_013185905.1	87651	795798	HSD17B3
NW_013185905.1	87651	795798	PTCH1
NW_013185905.1	87651	795798	LRRC2
NW_013185905.1	87651	795798	LOC106047340
NW_013185905.1	87651	795798	ERCC6L2
NW_013185671.1	501504	1356902	LOC106032224
NW_013185671.1	501504	1356902	MMAA
NW_013185671.1	501504	1356902	LSM6
NW_013185671.1	501504	1356902	LOC106032232
NW_013185671.1	501504	1356902	TMEM184C
NW_013185671.1	501504	1356902	LOC106032233
NW_013185671.1	501504	1356902	EDNRA
NW_013185671.1	501504	1356902	PRMT9
NW_013185671.1	501504	1356902	LOC106032230
NW_013185671.1	501504	1356902	ZNF827
NW_013185671.1	501504	1356902	SLC10A7
NW_013185671.1	501504	1356902	POU4F2
NW_013185671.1	501504	1356902	ARHGAP10
NW_013185671.1	501504	1356902	TTC29
NW_013185682.1	3386551	3781612	LOC106034232
NW_013185682.1	3386551	3781612	MTRF1L
NW_013185682.1	3386551	3781612	VIP
NW_013185682.1	3386551	3781612	FBXO5
NW_013185682.1	3386551	3781612	RGS17
NW_013185682.1	3386551	3781612	LOC106034238
NW_013185682.1	3386551	3781612	MYCT1
NW_013185659.1	4245732	4848794	LOC106049148
NW_013185659.1	4245732	4848794	PIGM
NW_013185659.1	4245732	4848794	LOC106049151
NW_013185659.1	4245732	4848794	LOC106049170
NW_013185659.1	4245732	4848794	LOC106049400
NW_013185659.1	4245732	4848794	OPN3
NW_013185659.1	4245732	4848794	EXO1
NW_013185659.1	4245732	4848794	MAP1LC3C
NW_013185659.1	4245732	4848794	LOC106049486
NW_013185659.1	4245732	4848794	WDR64
NW_013185659.1	4245732	4848794	LOC106049473
NW_013185659.1	4245732	4848794	PLD5
NW_013185659.1	4245732	4848794	RGS7
NW_013185828.1	517294	1059482	THBS2
NW_013185828.1	517294	1059482	LOC106044568
NW_013185828.1	517294	1059482	SMOC2
NW_013185828.1	517294	1059482	WDR27
NW_013185659.1	4624831	5135338	LOC106049400
NW_013185659.1	4624831	5135338	MAP1LC3C
NW_013185659.1	4624831	5135338	LOC106049486
NW_013185659.1	4624831	5135338	LOC106049493
NW_013185659.1	4624831	5135338	LOC106049473
NW_013185659.1	4624831	5135338	PLD5
NW_013185659.1	4624831	5135338	CEP170
NW_013185712.1	993504	1728426	ETV1
NW_013185712.1	993504	1728426	DGKB
NW_013185682.1	3282417	3718556	LOC106034232
NW_013185682.1	3282417	3718556	MTRF1L
NW_013185682.1	3282417	3718556	VIP
NW_013185682.1	3282417	3718556	FBXO5
NW_013185682.1	3282417	3718556	RGS17
NW_013185682.1	3282417	3718556	LOC106034238
NW_013185682.1	3282417	3718556	MYCT1
NW_013185682.1	3282417	3718556	SYNE1
NW_013185700.1	3868262	4341141	BRIX1
NW_013185700.1	3868262	4341141	LOC106036335
NW_013185700.1	3868262	4341141	RXFP3
NW_013185700.1	3868262	4341141	AGXT2
NW_013185700.1	3868262	4341141	RAD1
NW_013185700.1	3868262	4341141	RAI14
NW_013185700.1	3868262	4341141	C1QTNF3
NW_013185700.1	3868262	4341141	AMACR
NW_013185700.1	3868262	4341141	SLC45A2
NW_013185700.1	3868262	4341141	SPEF2
NW_013185700.1	3868262	4341141	PRLR
NW_013185700.1	3868262	4341141	DNAJC21
NW_013185700.1	3868262	4341141	ADAMTS12
NW_013185850.1	3268	618202	LOC106045371
NW_013185850.1	3268	618202	CTSL
NW_013185850.1	3268	618202	LOC106045365
NW_013185850.1	3268	618202	LOC106045370
NW_013185850.1	3268	618202	LOC106045364
NW_013185850.1	3268	618202	LOC106045369
NW_013185850.1	3268	618202	DAPK1
NW_013185850.1	3268	618202	LOC106045373
NW_013185910.1	9106	856215	TRNAA-CGC
NW_013185910.1	9106	856215	PRR16
NW_013185806.1	330135	948596	LOC106043734
NW_013185707.1	744899	1176407	LOC106036992
NW_013185707.1	744899	1176407	TMPRSS15
NW_013185828.1	414139	970972	THBS2
NW_013185828.1	414139	970972	LOC106044568
NW_013185828.1	414139	970972	SMOC2
NW_013185806.1	464974	1049886	LOC106043734
NW_013185817.1	635512	1297888	LOC106044139
NW_013185817.1	635512	1297888	FXN
NW_013185817.1	635512	1297888	LOC106044157
NW_013185817.1	635512	1297888	LOC106044169
NW_013185817.1	635512	1297888	RFK
NW_013185817.1	635512	1297888	HACD4
NW_013185817.1	635512	1297888	TJP2
NW_013185817.1	635512	1297888	LOC106044141
NW_013185817.1	635512	1297888	PIP5K1B
NW_013185817.1	635512	1297888	LOC106044164
NW_013185817.1	635512	1297888	LOC106044163
NW_013185659.1	4735660	5235244	LOC106049493
NW_013185659.1	4735660	5235244	PLD5
NW_013185659.1	4735660	5235244	CEP170
NW_013185659.1	4735660	5235244	SDCCAG8
NW_013185738.1	402802	849945	LOC106039918
NW_013185738.1	402802	849945	LOC106039944
NW_013185738.1	402802	849945	LOC106039899
NW_013185738.1	402802	849945	CDH9
NW_013185658.1	14886799	15288054	LOC106045653
NW_013185658.1	14886799	15288054	LOC106045661
NW_013185658.1	14886799	15288054	IMMP2L
NW_013185790.1	2022973	2511734	LOC106043028
NW_013185790.1	2022973	2511734	LOC106043050
NW_013185790.1	2022973	2511734	TMEM215
NW_013185790.1	2022973	2511734	LOC106043039
NW_013185790.1	2022973	2511734	TOPORS
NW_013185790.1	2022973	2511734	LOC106043030
NW_013185790.1	2022973	2511734	LPAR1
NW_013185790.1	2022973	2511734	LOC106043048
NW_013185790.1	2022973	2511734	LOC106043040
NW_013185817.1	532440	1172648	LOC106044139
NW_013185817.1	532440	1172648	FXN
NW_013185817.1	532440	1172648	LOC106044157
NW_013185817.1	532440	1172648	LOC106044169
NW_013185817.1	532440	1172648	RFK
NW_013185817.1	532440	1172648	HACD4
NW_013185817.1	532440	1172648	TJP2
NW_013185817.1	532440	1172648	LOC106044141
NW_013185817.1	532440	1172648	FOCAD
NW_013185817.1	532440	1172648	PIP5K1B
NW_013185817.1	532440	1172648	LOC106044164
NW_013185817.1	532440	1172648	LOC106044163
NW_013185694.1	1722804	2224109	LOC106035612
NW_013185694.1	1722804	2224109	DDX4
NW_013185694.1	1722804	2224109	LOC106035635
NW_013185694.1	1722804	2224109	IL31RA
NW_013185694.1	1722804	2224109	ANKRD55
NW_013185694.1	1722804	2224109	LOC106035656
NW_013185694.1	1722804	2224109	IL6ST
NW_013185694.1	1722804	2224109	MAP3K1
NW_013185696.1	114656	664449	LOC106035819
NW_013185696.1	114656	664449	LOC106035816
NW_013185696.1	114656	664449	LOC106035805
NW_013185696.1	114656	664449	PAH
NW_013185696.1	114656	664449	LOC106035813
NW_013185696.1	114656	664449	LOC106035815
NW_013185696.1	114656	664449	IGF1
NW_013185696.1	114656	664449	LOC106035917
NW_013185696.1	114656	664449	LOC106035814
NW_013185696.1	114656	664449	STAB2
NW_013185746.1	1974085	2822184	LOC106040544
NW_013185746.1	1974085	2822184	LOC106040524
NW_013185746.1	1974085	2822184	ACTR8
NW_013185746.1	1974085	2822184	LRTM1
NW_013185746.1	1974085	2822184	LOC106040523
NW_013185746.1	1974085	2822184	LOC106040542
NW_013185746.1	1974085	2822184	WNT5A
NW_013185746.1	1974085	2822184	LOC106040529
NW_013185746.1	1974085	2822184	LOC106040522
NW_013185746.1	1974085	2822184	LOC106040540
NW_013185746.1	1974085	2822184	CACNA2D3
NW_013185746.1	1974085	2822184	IL17RB
NW_013185656.1	16928955	18195806	LOC106040342
NW_013185656.1	16928955	18195806	LOC106040345
NW_013185656.1	16928955	18195806	LOC106037361
NW_013185656.1	16928955	18195806	LOC106037369
NW_013185656.1	16928955	18195806	LOC106037377
NW_013185656.1	16928955	18195806	LOC106040385
NW_013185656.1	16928955	18195806	ROBO2
NW_013185732.1	2726883	3336933	TRNAR-UCU-2
NW_013185732.1	2726883	3336933	DR1
NW_013185732.1	2726883	3336933	LOC106039433
NW_013185732.1	2726883	3336933	LOC106039392
NW_013185732.1	2726883	3336933	ABCA4
NW_013185732.1	2726883	3336933	GCLM
NW_013185732.1	2726883	3336933	DNTTIP2
NW_013185732.1	2726883	3336933	FNBP1L
NW_013185732.1	2726883	3336933	RDH8
NW_013185732.1	2726883	3336933	CCDC18
NW_013185732.1	2726883	3336933	TMED5
NW_013185732.1	2726883	3336933	LOC106039432
NW_013185732.1	2726883	3336933	FAM69A
NW_013185732.1	2726883	3336933	RPL5
NW_013185732.1	2726883	3336933	LOC106039438
NW_013185732.1	2726883	3336933	LOC106039393
NW_013185732.1	2726883	3336933	LOC106039456
NW_013185732.1	2726883	3336933	RPAP2
NW_013185732.1	2726883	3336933	LOC106039457
NW_013185732.1	2726883	3336933	ARHGAP29
NW_013185732.1	2726883	3336933	TECR
NW_013185732.1	2726883	3336933	LOC106039446
NW_013185732.1	2726883	3336933	BCAR3
NW_013185732.1	2726883	3336933	EVI5
NW_013185732.1	2726883	3336933	MTF2
NW_013185763.1	931128	2129133	LOC106041757
NW_013185763.1	931128	2129133	LOC106041768
NW_013185763.1	931128	2129133	LOC106041742
NW_013185763.1	931128	2129133	LOC106041743
NW_013185763.1	931128	2129133	SCRG1
NW_013185763.1	931128	2129133	SAP30
NW_013185763.1	931128	2129133	HMGB2
NW_013185763.1	931128	2129133	LOC106041759
NW_013185763.1	931128	2129133	LOC106041755
NW_013185763.1	931128	2129133	LOC106041754
NW_013185763.1	931128	2129133	LOC106041766
NW_013185763.1	931128	2129133	CEP44
NW_013185763.1	931128	2129133	LOC106041739
NW_013185763.1	931128	2129133	LOC106041777
NW_013185763.1	931128	2129133	LOC106041764
NW_013185763.1	931128	2129133	LOC106041763
NW_013185763.1	931128	2129133	GALNT7
NW_013185763.1	931128	2129133	LOC106041756
NW_013185763.1	931128	2129133	GLRA3
NW_013185763.1	931128	2129133	HPGD
NW_013185763.1	931128	2129133	FBXO8
NW_013185763.1	931128	2129133	LOC106041740
NW_013185763.1	931128	2129133	GALNTL6
NW_013185763.1	931128	2129133	GPM6A
NW_013185763.1	931128	2129133	LOC106041776
NW_013185945.1	26612	383251	PPM1K
NW_013185945.1	26612	383251	CDS1
NW_013185945.1	26612	383251	LOC106048167
NW_013185945.1	26612	383251	WDFY3
NW_013185718.1	1365189	2598041	REP15
NW_013185718.1	1365189	2598041	LOC106038271
NW_013185718.1	1365189	2598041	LOC106038280
NW_013185718.1	1365189	2598041	LOC106038249
NW_013185718.1	1365189	2598041	MCAT
NW_013185718.1	1365189	2598041	LOC106038275
NW_013185718.1	1365189	2598041	EFCAB6
NW_013185718.1	1365189	2598041	LOC106038219
NW_013185718.1	1365189	2598041	ASUN
NW_013185718.1	1365189	2598041	FGFR1OP2
NW_013185718.1	1365189	2598041	MED21
NW_013185718.1	1365189	2598041	LOC106038210
NW_013185718.1	1365189	2598041	STK38L
NW_013185718.1	1365189	2598041	ARNTL2
NW_013185718.1	1365189	2598041	LOC106038270
NW_013185718.1	1365189	2598041	A4GALT
NW_013185718.1	1365189	2598041	ARFGAP3
NW_013185718.1	1365189	2598041	PACSIN2
NW_013185718.1	1365189	2598041	TSPO
NW_013185718.1	1365189	2598041	TTLL12
NW_013185718.1	1365189	2598041	LOC106038274
NW_013185718.1	1365189	2598041	ITPR2
NW_013185718.1	1365189	2598041	TM7SF3
NW_013185718.1	1365189	2598041	PPFIBP1
NW_013185718.1	1365189	2598041	SCUBE1
NW_013185718.1	1365189	2598041	MPPED1
NW_013185718.1	1365189	2598041	TTLL1
NW_013185656.1	15623966	16460361	LOC106040297
NW_013185656.1	15623966	16460361	LOC106040282
NW_013185656.1	15623966	16460361	LOC106037345
NW_013185656.1	15623966	16460361	LOC106037350
NW_013185656.1	15623966	16460361	LOC106037403
NW_013185656.1	15623966	16460361	LOC106040302
NW_013185656.1	15623966	16460361	LOC106040267
NW_013185656.1	15623966	16460361	LOC106040287
NW_013185656.1	15623966	16460361	ROBO1
NW_013185660.1	2220630	2551493	KALRN
NW_013185665.1	9430937	9949416	LOC106030989
NW_013185665.1	9430937	9949416	CHRM2
NW_013185665.1	9430937	9949416	LOC106030985
NW_013185665.1	9430937	9949416	PTN
NW_013185665.1	9430937	9949416	LOC106031067
NW_013185671.1	4128203	4729045	FGG
NW_013185671.1	4128203	4729045	LOC106032385
NW_013185671.1	4128203	4729045	NPY2R
NW_013185671.1	4128203	4729045	LOC106032281
NW_013185671.1	4128203	4729045	RBM46
NW_013185671.1	4128203	4729045	LOC106032355
NW_013185671.1	4128203	4729045	MAP9
NW_013185671.1	4128203	4729045	LOC106032277
NW_013185671.1	4128203	4729045	GUCY1B3
NW_013185671.1	4128203	4729045	TDO2
NW_013185671.1	4128203	4729045	ASIC5
NW_013185671.1	4128203	4729045	GUCY1A3
NW_013185671.1	4128203	4729045	LOC106032276
NW_013185671.1	4128203	4729045	CTSO
NW_013185671.1	4128203	4729045	LOC106032270
NW_013185673.1	1326637	1931132	LOC106032551
NW_013185673.1	1326637	1931132	LOC106032637
NW_013185852.1	252098	1081715	LOC106045447
NW_013185852.1	252098	1081715	LOC106045454
NW_013185852.1	252098	1081715	CEP78
NW_013185852.1	252098	1081715	PSAT1
NW_013185852.1	252098	1081715	LOC106045445
NW_013185852.1	252098	1081715	LOC106045449
NW_013185852.1	252098	1081715	TLE4
NW_013185689.1	2182601	2869194	FRG1
NW_013185689.1	2182601	2869194	LOC106035215
NW_013185689.1	2182601	2869194	LOC106035145
NW_013185689.1	2182601	2869194	LOC106035147
NW_013185783.1	1278696	1955233	TRNAR-ACG-7
NW_013185783.1	1278696	1955233	LOC106042694
NW_013185783.1	1278696	1955233	CSMD3
NW_013185763.1	677710	1859990	SPATA4
NW_013185763.1	677710	1859990	LOC106041751
NW_013185763.1	677710	1859990	LOC106041752
NW_013185763.1	677710	1859990	LOC106041757
NW_013185763.1	677710	1859990	LOC106041768
NW_013185763.1	677710	1859990	LOC106041742
NW_013185763.1	677710	1859990	LOC106041743
NW_013185763.1	677710	1859990	LOC106041733
NW_013185763.1	677710	1859990	LOC106041732
NW_013185763.1	677710	1859990	SPCS3
NW_013185763.1	677710	1859990	LOC106041775
NW_013185763.1	677710	1859990	WDR17
NW_013185763.1	677710	1859990	LOC106041750
NW_013185763.1	677710	1859990	LOC106041755
NW_013185763.1	677710	1859990	LOC106041754
NW_013185763.1	677710	1859990	LOC106041766
NW_013185763.1	677710	1859990	CEP44
NW_013185763.1	677710	1859990	LOC106041739
NW_013185763.1	677710	1859990	LOC106041777
NW_013185763.1	677710	1859990	VEGFC
NW_013185763.1	677710	1859990	ASB5
NW_013185763.1	677710	1859990	LOC106041756
NW_013185763.1	677710	1859990	GLRA3
NW_013185763.1	677710	1859990	HPGD
NW_013185763.1	677710	1859990	FBXO8
NW_013185763.1	677710	1859990	GPM6A
NW_013185744.1	23820	962766	LOC106040456
NW_013185744.1	23820	962766	LOC106040413
NW_013185744.1	23820	962766	LOC106040415
NW_013185744.1	23820	962766	2022-03-03
NW_013185744.1	23820	962766	LOC106040428
NW_013185744.1	23820	962766	PHAX
NW_013185744.1	23820	962766	KLF4
NW_013185744.1	23820	962766	LOC106040438
NW_013185744.1	23820	962766	LMNB1
NW_013185744.1	23820	962766	RAD23B
NW_013185744.1	23820	962766	ZNF462
NW_013185787.1	1245120	2121607	LOC106042890
NW_013185787.1	1245120	2121607	PSMA2
NW_013185787.1	1245120	2121607	LOC106042898
NW_013185787.1	1245120	2121607	INHBA
NW_013185787.1	1245120	2121607	LOC106042897
NW_013185787.1	1245120	2121607	LOC106042874
NW_013185787.1	1245120	2121607	LOC106042892
NW_013185787.1	1245120	2121607	LOC106042891
NW_013185787.1	1245120	2121607	LOC106042900
NW_013185787.1	1245120	2121607	MRPL32
NW_013185787.1	1245120	2121607	GLI3
NW_013185656.1	12611780	13249961	PDZK1
NW_013185656.1	12611780	13249961	LOC106040077
NW_013185656.1	12611780	13249961	LOC106040081
NW_013185656.1	12611780	13249961	CHMP2B
NW_013185656.1	12611780	13249961	LOC106040098
NW_013185656.1	12611780	13249961	GJA8
NW_013185656.1	12611780	13249961	GPR89B
NW_013185656.1	12611780	13249961	LOC106040069
NW_013185656.1	12611780	13249961	POU1F1
NW_013185656.1	12611780	13249961	LOC106040032
NW_013185656.1	12611780	13249961	HTR1F
NW_013185656.1	12611780	13249961	LOC106040061
NW_013185656.1	12611780	13249961	VGLL3
NW_013185689.1	5914387	6952402	LOC106035163
NW_013185689.1	5914387	6952402	LOC106035229
NW_013185689.1	5914387	6952402	LOC106035228
NW_013185689.1	5914387	6952402	LOC106035164
NW_013185689.1	5914387	6952402	LOC106035226
NW_013185689.1	5914387	6952402	LOC106035225
NW_013185689.1	5914387	6952402	LOC106035131
NW_013185689.1	5914387	6952402	LOC106035223
NW_013185689.1	5914387	6952402	LOC106035227
NW_013185689.1	5914387	6952402	TENM3
NW_013185657.1	7873803	8482837	LOC106042935
NW_013185657.1	7873803	8482837	PTGR2
NW_013185657.1	7873803	8482837	TMEM62
NW_013185657.1	7873803	8482837	TTBK2
NW_013185657.1	7873803	8482837	STARD9
NW_013185657.1	7873803	8482837	SNAP23
NW_013185657.1	7873803	8482837	ZNF106
NW_013185657.1	7873803	8482837	CAPN3
NW_013185657.1	7873803	8482837	GANC
NW_013185657.1	7873803	8482837	VPS39
NW_013185657.1	7873803	8482837	PLA2G4F
NW_013185657.1	7873803	8482837	LOC106042961
NW_013185657.1	7873803	8482837	ELMSAN1
NW_013185657.1	7873803	8482837	UBR1
NW_013185657.1	7873803	8482837	LOC106042784
NW_013185657.1	7873803	8482837	CDAN1
NW_013185657.1	7873803	8482837	LRRC57
NW_013185657.1	7873803	8482837	TMEM87A
NW_013185738.1	495393	934551	LOC106039918
NW_013185738.1	495393	934551	LOC106039944
NW_013185738.1	495393	934551	LOC106039899
NW_013185738.1	495393	934551	LOC106039900
NW_013185738.1	495393	934551	LOC106039901
NW_013185738.1	495393	934551	LOC106039898
NW_013185712.1	1159740	1785734	ETV1
NW_013185712.1	1159740	1785734	DGKB
NW_013185686.1	4310212	4841692	CDH18
NW_013185712.1	367411	1159265	LOC106037513
NW_013185712.1	367411	1159265	LOC106037506
NW_013185712.1	367411	1159265	LOC106037507
NW_013185712.1	367411	1159265	MEOX2
NW_013185712.1	367411	1159265	AGMO
NW_013185712.1	367411	1159265	DGKB
NW_013185689.1	5399403	6234456	LOC106035159
NW_013185689.1	5399403	6234456	LOC106035166
NW_013185689.1	5399403	6234456	LOC106035163
NW_013185689.1	5399403	6234456	LOC106035161
NW_013185689.1	5399403	6234456	LOC106035164
NW_013185689.1	5399403	6234456	TENM3
NW_013185738.1	299963	743179	LOC106039944
NW_013185738.1	299963	743179	CDH9
NW_013185659.1	6289403	6547361	TFB2M
NW_013185659.1	6289403	6547361	CNST
NW_013185659.1	6289403	6547361	SMYD3
NW_013185658.1	14711584	15140031	LOC106045730
NW_013185658.1	14711584	15140031	LOC106047953
NW_013185658.1	14711584	15140031	LOC106045661
NW_013185656.1	18195811	19256038	HSPA13
NW_013185656.1	18195811	19256038	LOC106037412
NW_013185656.1	18195811	19256038	LIPI
NW_013185656.1	18195811	19256038	SAMSN1
NW_013185656.1	18195811	19256038	LOC106037226
NW_013185656.1	18195811	19256038	NRIP1
NW_013185656.1	18195811	19256038	LOC106037387
NW_013185656.1	18195811	19256038	LOC106040396
NW_013185656.1	18195811	19256038	LOC106037218
NW_013185656.1	18195811	19256038	LOC106037396
NW_013185656.1	18195811	19256038	NTF3
NW_013185656.1	18195811	19256038	ANO2
NW_013185656.1	15499773	16330151	LOC106040261
NW_013185656.1	15499773	16330151	LOC106040297
NW_013185656.1	15499773	16330151	LOC106040242
NW_013185656.1	15499773	16330151	LOC106040252
NW_013185656.1	15499773	16330151	LOC106040282
NW_013185656.1	15499773	16330151	LOC106037345
NW_013185656.1	15499773	16330151	LOC106037350
NW_013185656.1	15499773	16330151	LOC106037403
NW_013185656.1	15499773	16330151	LOC106040267
NW_013185656.1	15499773	16330151	LOC106040287
NW_013185656.1	15499773	16330151	ROBO1
NW_013185856.1	226173	1512057	LOC106045594
NW_013185856.1	226173	1512057	LOC106045593
NW_013185856.1	226173	1512057	GINS1
NW_013185856.1	226173	1512057	EIF4A3
NW_013185856.1	226173	1512057	LOC106045611
NW_013185856.1	226173	1512057	GEMIN6
NW_013185856.1	226173	1512057	MORN2
NW_013185856.1	226173	1512057	TMEM178A
NW_013185856.1	226173	1512057	CRLS1
NW_013185856.1	226173	1512057	LOC106045621
NW_013185856.1	226173	1512057	LOC106045582
NW_013185856.1	226173	1512057	OTX1
NW_013185856.1	226173	1512057	SLC8A1
NW_013185856.1	226173	1512057	NINL
NW_013185856.1	226173	1512057	ATL2
NW_013185856.1	226173	1512057	HNRNPLL
NW_013185856.1	226173	1512057	GALM
NW_013185856.1	226173	1512057	DHX57
NW_013185856.1	226173	1512057	LOC106045590
NW_013185856.1	226173	1512057	ARHGEF33
NW_013185856.1	226173	1512057	SOS1
NW_013185856.1	226173	1512057	THUMPD2
NW_013185856.1	226173	1512057	CHGB
NW_013185856.1	226173	1512057	MCM8
NW_013185856.1	226173	1512057	COMMD1
NW_013185856.1	226173	1512057	TMEM17
NW_013185856.1	226173	1512057	LOC106045615
NW_013185856.1	226173	1512057	MRPS5
NW_013185856.1	226173	1512057	LOC106045576
NW_013185856.1	226173	1512057	MAP4K3
NW_013185856.1	226173	1512057	GPCPD1
NW_013185856.1	226173	1512057	TRMT6
NW_013185856.1	226173	1512057	EHBP1
NW_013185856.1	226173	1512057	WDPCP
NW_013185856.1	226173	1512057	B3GNT2
NW_013185790.1	1929495	2409881	LOC106043028
NW_013185790.1	1929495	2409881	LOC106043050
NW_013185790.1	1929495	2409881	TMEM215
NW_013185790.1	1929495	2409881	LOC106043039
NW_013185790.1	1929495	2409881	TOPORS
NW_013185790.1	1929495	2409881	LPAR1
NW_013185790.1	1929495	2409881	LOC106043048
NW_013185790.1	1929495	2409881	LOC106043040
NW_013185790.1	1929495	2409881	MUSK
NW_013185672.1	1922416	2343378	LOC106032395
NW_013185672.1	1922416	2343378	LOC106032474
NW_013185672.1	1922416	2343378	LOC106032432
NW_013185672.1	1922416	2343378	TRDN
NW_013185672.1	1922416	2343378	LOC106032434
NW_013185672.1	1922416	2343378	LOC106032407
NW_013185672.1	1019444	1449162	LOC106032462
NW_013185672.1	1019444	1449162	LOC106032398
NW_013185672.1	1019444	1449162	LOC106032437
NW_013185672.1	1019444	1449162	LOC106032449
NW_013185672.1	1019444	1449162	GJA1
NW_013185672.1	1019444	1449162	TBC1D32
NW_013185783.1	792406	1278177	LOC106042702
NW_013185783.1	792406	1278177	TRPS1
NW_013185686.1	5948612	6344512	LOC106034895
NW_013185686.1	5948612	6344512	CDH12
NW_013185686.1	5948612	6344512	LOC106034894
NW_013185686.1	6851917	7241507	LOC106034902
NW_013185686.1	6851917	7241507	LOC106034861
NW_013185686.1	6851917	7241507	CDH10
NW_013185689.1	5108197	5914156	LOC106035160
NW_013185689.1	5108197	5914156	LOC106035165
NW_013185689.1	5108197	5914156	LOC106035159
NW_013185689.1	5108197	5914156	LOC106035166
NW_013185689.1	5108197	5914156	LOC106035162
NW_013185689.1	5108197	5914156	LOC106035161
NW_013185689.1	5108197	5914156	LOC106035164
NW_013185689.1	5108197	5914156	TENM3
NW_013185682.1	2832061	3229385	TRNAE-CUC-4
NW_013185682.1	2832061	3229385	ESR1
NW_013185682.1	2832061	3229385	SYNE1
NW_013185677.1	4570354	5051080	KNOP1
NW_013185677.1	4570354	5051080	THUMPD1
NW_013185677.1	4570354	5051080	ERI2
NW_013185677.1	4570354	5051080	LOC106033490
NW_013185677.1	4570354	5051080	LOC106033488
NW_013185677.1	4570354	5051080	LOC106033374
NW_013185677.1	4570354	5051080	IQCK
NW_013185677.1	4570354	5051080	GPRC5B
NW_013185677.1	4570354	5051080	LOC106033489
NW_013185677.1	4570354	5051080	GPR139
NW_013185677.1	4570354	5051080	LOC106033478
NW_013185677.1	4570354	5051080	LOC106033477
NW_013185677.1	4570354	5051080	LOC106033473
NW_013185677.1	4570354	5051080	LOC106033470
NW_013185677.1	4570354	5051080	DCUN1D3
NW_013185677.1	4570354	5051080	LYRM1
NW_013185677.1	4570354	5051080	TMEM159
NW_013185677.1	4570354	5051080	LOC106033474
NW_013185677.1	4570354	5051080	PDILT
NW_013185677.1	4570354	5051080	DNAH3
NW_013185932.1	19526	730855	LOC106047874
NW_013185932.1	19526	730855	LOC106047872
NW_013185932.1	19526	730855	ARL14EPL
NW_013185932.1	19526	730855	CDO1
NW_013185932.1	19526	730855	AP3S1
NW_013185932.1	19526	730855	LOC106047879
NW_013185932.1	19526	730855	LVRN
NW_013185932.1	19526	730855	COMMD10
NW_013185932.1	19526	730855	SEMA6A
NW_013185671.1	2695761	3364196	LOC106032254
NW_013185671.1	2695761	3364196	LOC106032250
NW_013185671.1	2695761	3364196	FAM160A1
NW_013185671.1	2695761	3364196	LOC106032252
NW_013185671.1	2695761	3364196	TMEM154
NW_013185671.1	2695761	3364196	ARFIP1
NW_013185671.1	2695761	3364196	SH3D19
NW_013185671.1	2695761	3364196	GATB
NW_013185671.1	2695761	3364196	LOC106032253
NW_013185671.1	2695761	3364196	FBXW7
NW_013185659.1	3584317	3890980	CHRM3
NW_013185671.1	3528030	4253254	LOC106032261
NW_013185671.1	3528030	4253254	LOC106032265
NW_013185671.1	3528030	4253254	LOC106032267
NW_013185671.1	3528030	4253254	SFRP2
NW_013185671.1	3528030	4253254	FGA
NW_013185671.1	3528030	4253254	FGG
NW_013185671.1	3528030	4253254	MND1
NW_013185671.1	3528030	4253254	TLR2
NW_013185671.1	3528030	4253254	LOC106032266
NW_013185671.1	3528030	4253254	LOC106032353
NW_013185671.1	3528030	4253254	LOC106032354
NW_013185671.1	3528030	4253254	DCHS2
NW_013185671.1	3528030	4253254	PLRG1
NW_013185671.1	3528030	4253254	FGB
NW_013185671.1	3528030	4253254	RBM46
NW_013185671.1	3528030	4253254	TRIM2
NW_013185671.1	3528030	4253254	KIAA0922
NW_013185671.1	3528030	4253254	LOC106032378
NW_013185671.1	3528030	4253254	LOC106032270
NW_013185707.1	57494	540157	LOC106036991
NW_013185707.1	57494	540157	LOC106037006
NW_013185707.1	57494	540157	CXADR
NW_013185707.1	57494	540157	LOC106037015
NW_013185707.1	57494	540157	LOC106036980
NW_013185707.1	57494	540157	LOC106037016
NW_013185657.1	7779500	8376679	LOC106040707
NW_013185657.1	7779500	8376679	LOC106042935
NW_013185657.1	7779500	8376679	LOC106040702
NW_013185657.1	7779500	8376679	DNAL1
NW_013185657.1	7779500	8376679	PTGR2
NW_013185657.1	7779500	8376679	TMEM62
NW_013185657.1	7779500	8376679	TTBK2
NW_013185657.1	7779500	8376679	STARD9
NW_013185657.1	7779500	8376679	SNAP23
NW_013185657.1	7779500	8376679	ZNF106
NW_013185657.1	7779500	8376679	CAPN3
NW_013185657.1	7779500	8376679	GANC
NW_013185657.1	7779500	8376679	ELMSAN1
NW_013185657.1	7779500	8376679	UBR1
NW_013185657.1	7779500	8376679	LOC106042784
NW_013185657.1	7779500	8376679	CDAN1
NW_013185657.1	7779500	8376679	LRRC57
NW_013185694.1	2378858	2970772	LOC106035571
NW_013185694.1	2378858	2970772	PLK2
NW_013185694.1	2378858	2970772	RAB3C
NW_013185763.1	67204	1309611	LOC106041741
NW_013185763.1	67204	1309611	LOC106041770
NW_013185763.1	67204	1309611	SPATA4
NW_013185763.1	67204	1309611	LOC106041751
NW_013185763.1	67204	1309611	LOC106041752
NW_013185763.1	67204	1309611	LOC106041757
NW_013185763.1	67204	1309611	AGA
NW_013185763.1	67204	1309611	LOC106041733
NW_013185763.1	67204	1309611	LOC106041732
NW_013185763.1	67204	1309611	SPCS3
NW_013185763.1	67204	1309611	LOC106041775
[truncated: 4,605 more rows]

## Sheet: Table S6
Table S6 Total GO terms of genes located in top 5% introgression regions
Category	Term	Count	%	P-value	Genes	List Total	Pop Hits	Pop Total	Fold Enrichment	Bonferroni	Benjamini	FDR
GOTERM_BP_DIRECT	GO:0007399~nervous system development	38	3.04976	6.61167e-05	CHRM2, CHRM3, NRSN1, NRN1, INTU, FUT10, WNT8B, MTR, PTN, EFNA5, KALRN, PCDH18, ROBO1, FGF5, OPHN1, FUT9, NTF3, ST8SIA4, DPF3, FKTN, SEMA6A, DSCAM, PHF10, SLC4A10, CRIM1, NRG1, PPP2R5D, INHBA, TSHR, GLRB, FABP7, NINJ1, MAB21L2, FEZ2, APBA1, ATXN10, RBM45, SCRG1	1105	287	16792	2.01206	0.230562	0.262087	0.262021
GOTERM_CC_DIRECT	GO:0009986~cell surface	59	4.73515	7.72335e-05	ROBO2, CNTNAP2, CIITA, CD40, ITGB5, HHIP, PKD2L1, ROBO1, RSPO2, ITGB8, CD36, PPFIA2, FGB, FGA, CXADR, IL15, ITGA2, WNT5A, ENTPD6, ITGA1, FGG, EMP2, F3, PRLR, IL17RB, TGFBR3, GREM1, SFRP4, DCSTAMP, GPRC5B, CD226, TLR2, RALA, KCNE2, INTU, NRXN1, LPAR1, LPL, PTN, PSEN1, CLCN3, EGFR, DPP4, OTOA, GRIN2A, SCUBE1, PDGFC, KCNN2, AMBP, WNT7A, SULF1, IGF2R, TSHR, DCBLD2, MAS1, FAP, TEK, PAM, TDGF1	1164	542	18224	1.70429	0.0455057	0.0465718	0.0465718
GOTERM_BP_DIRECT	GO:0042733~embryonic digit morphogenesis	13	1.04334	0.000230648	HDAC2, INTU, WNT5A, WNT7A, TWIST1, GLI3, GLI2, GJA1, MYCN, SFRP2, TBC1D32, WDPCP, ROR2	1105	56	16792	3.52773	0.599241	0.307204	0.307127
GOTERM_BP_DIRECT	GO:0008284~positive regulation of cell proliferation	52	4.17335	0.00023503	CDKN1B, PTEN, CCAR1, FGF5, ESM1, SOX4, POU1F1, IL15, HGF, TET1, NRG1, EMP2, SIRT1, GREM1, AR, ADCYAP1, SFRP2, BIRC6, IL6ST, FXN, PRKAA1, HDAC2, ODC1, PTN, EGFR, PTHLH, DPP4, NTF3, PDGFC, FGF20, PGGT1B, SSR1, E2F3, S1PR3, STOX1, NTRK2, ST8SIA1, IL31RA, VEGFC, CCK, CDC7, IGF1, TSHR, ACER2, MAS1, FER, CNOT7, MAB21L2, KRAS, VIP, CDK13, TDGF1	1105	466	16792	1.69573	0.606143	0.307204	0.307127
GOTERM_BP_DIRECT	GO:0007165~signal transduction	107	8.58748	0.000309994	CHRM3, CD83, NR3C2, EDNRA, GJA1, ALCAM, OPHN1, SALL3, AKT3, CAPN3, OSTF1, IGFBP1, CSNK1G3, CHRNB3, DAPK1, FST, RUNX1, AR, INPP4B, ZFYVE16, FEZ2, TYRO3, TRIM13, VOPP1, PLAA, CD226, ERG, ROR2, CDS1, SHC3, PDE1C, CHRNA6, ITPR2, CREBL2, TXN, PIK3R1, NTS, KALRN, RASGRP1, FGF20, TNFRSF17, CD164, SMAD1, LVRN, STAC, NR2F1, RASSF8, RASSF9, IGF1, MCC, ESR1, IGF2R, RCAN1, PLCXD3, CNOT7, PTK7, PI4KA, IL7R, L…	1105	1161	16792	1.40053	0.707417	0.307204	0.307127
GOTERM_MF_DIRECT	GO:0008081~phosphoric diester hydrolase activity	6	0.481541	0.000650378	PLCXD3, GDE1, ENPP6, GPCPD1, SMPDL3B, SMPDL3A	1110	12	16881	7.60405	0.567408	0.658796	0.658796
GOTERM_BP_DIRECT	GO:0007171~activation of transmembrane receptor protein tyrosine kinase activity	6	0.481541	0.000652659	GREM1, ANGPT1, PDGFC, NRG1, EFNA5, PRLR	1105	12	16792	7.59819	0.924829	0.517428	0.517297
GOTERM_CC_DIRECT	GO:0034451~centriolar satellite	8	0.642055	0.00095064	PCM1, CCDC14, BBS9, FOPNL, ALDOB, CEP290, PAX2, SDCCAG8	1164	26	18224	4.81734	0.436455	0.229964	0.229964
GOTERM_BP_DIRECT	GO:0061029~eyelid development in camera-type eye	6	0.481541	0.00100338	HDAC2, SRF, TWIST1, INHBA, SOS1, EGFR	1105	13	16792	7.01371	0.981303	0.534191	0.534056
GOTERM_BP_DIRECT	GO:1902042~negative regulation of extrinsic apoptotic signaling pathway via death domain receptors	9	0.722311	0.00107684	FGB, FGA, SFRP2, DAPK1, HGF, FGG, HMGB2, HMOX1, TRAF2	1105	33	16792	4.14447	0.986031	0.534191	0.534056
GOTERM_BP_DIRECT	GO:0072378~blood coagulation, fibrin clot formation	4	0.321027	0.00107808	FGB, FGA, FGG, FBLN1	1105	4	16792	15.1964	0.9861	0.534191	0.534056
GOTERM_CC_DIRECT	GO:0005794~Golgi apparatus	79	6.34029	0.0011441	CNTNAP2, TENM2, SPEF2, B4GALT1, TRRAP, ICA1, ZDHHC2, LITAF, MANEA, PHEX, SH3RF1, PARK2, SYNE1, GJA1, ING2, CCDC91, AKT3, FAM198B, TRAPPC11, MAN1A1, AP3S1, CD36, PTGDS, TMED5, PRKG1, SH3D19, TICAM2, IL15, SLC35C2, STARD9, PAQR3, MTUS1, ATP11B, EMP2, OPRM1, ARFGAP3, PAX2, CAMKMT, GAK, TCP1, FAM20C, ZP2, TLR2, PDXDC1, FUT10, XPA, NEDD9, PSEN1, LRP2, CLCN3, RASGRP1, PTHLH, FGD3, PRRC1, FUT9, ALX1, ST…	1164	863	18224	1.4332	0.498568	0.229964	0.229964
GOTERM_MF_DIRECT	GO:0005178~integrin binding	17	1.36437	0.00133075	CXADR, SYK, ACTN2, ITGA2, NRG1, FBLN1, EMP2, IGF1, EGFR, ADAMTS5, ESM1, SFRP2, FAP, ADAM23, CD226, S1PR3, EDIL3	1110	105	16881	2.46227	0.820063	0.658796	0.658796
KEGG_PATHWAY	hsa04080:Neuroactive ligand-receptor interaction	34	2.72873	0.0016016	PTGER4, CHRM2, GABRB2, CHRM3, CHRNA6, NPY2R, PTAFR, LPAR1, PRL, ADRA1B, HTR4, RXFP1, GRM1, RXFP3, MC4R, GRIN2A, EDNRA, GLRA3, TSPO, S1PR3, GABRA1, CHRNB3, GABRA6, HTR1F, HTR1D, OPRM1, PRLR, GABRG2, TSHR, TRHR, MAS1, MTNR1A, GRIN3A, GLRB	481	277	6879	1.75541	0.358534	0.443643	0.443643
GOTERM_CC_DIRECT	GO:0005577~fibrinogen complex	5	0.401284	0.00160367	FGB, FGA, FGL1, FGG, FBLN1	1164	9	18224	8.69798	0.620078	0.241753	0.241753
GOTERM_BP_DIRECT	GO:0007411~axon guidance	22	1.76565	0.00173317	ROBO2, SPTBN5, TENM2, NRP2, SEMA6A, SEMA3C, NRXN1, WNT5A, ETV1, EFNA5, GLI3, POU4F2, ROBO1, GLI2, KLF7, OPHN1, KIF26B, FEZ2, B3GNT2, KRAS, ISPD, SOS1	1105	159	16792	2.10264	0.998968	0.763365	0.763172
GOTERM_MF_DIRECT	GO:0005102~receptor binding	39	3.13002	0.00183623	TENM2, IDUA, LAMA4, NRXN1, MPV17L, LPL, FYB, DPP4, GJA1, C1QTNF2, ALCAM, NTF3, RSPO2, FGF20, ITGB8, NXPH1, HAO2, FGB, ABCA1, IGFBP1, FGA, ACOT8, CXADR, SEMA4D, CADM2, ITGA1, FGG, FZD8, WNT7A, MSN, NRG1, GCG, CNPY3, TRDN, BMP3, AR, ADCYAP1, AMACR, TDGF1	1110	353	16881	1.68022	0.90626	0.658796	0.658796
GOTERM_MF_DIRECT	GO:0050839~cell adhesion molecule binding	12	0.963082	0.00214967	FGB, DSP, FGA, TENM2, TENM3, CXADR, CADM2, NRXN1, FGG, CPE, MSN, CD226	1110	62	16881	2.9435	0.937448	0.658796	0.658796
GOTERM_MF_DIRECT	GO:0071253~connexin binding	4	0.321027	0.00255744	GJA1, CXADR, CNST, GJA5	1110	5	16881	12.1665	0.96305	0.658796	0.658796
GOTERM_BP_DIRECT	GO:0050731~positive regulation of peptidyl-tyrosine phosphorylation	14	1.1236	0.00256458	SYK, SEMA4D, ANGPT1, HGF, VEGFC, NRG1, CCK, IGF1, EFNA5, KITLG, EHD4, NTF3, CD36, TDGF1	1105	82	16792	2.5945	0.999962	1	1
GOTERM_BP_DIRECT	GO:0007155~cell adhesion	47	3.77207	0.00286493	ROBO2, CNTNAP2, NRP2, B4GALT1, ITGB5, PCDH10, LAMA4, COL12A1, STAB2, NEDD9, THBS2, PCDH18, PCDH17, HAPLN1, ROBO1, ALCAM, ADAM23, ITGB8, SVEP1, CTNNA3, NCAM2, CD36, MPDZ, EDIL3, CD164, AMBP, SEMA4D, DSCAM, ACTN2, ITGA2, EMP2, PARVA, OLFM4, FER, KITLG, PPFIBP1, VCAN, THEMIS2, FAP, PTK7, NINJ1, TYRO3, SSPN, FAT1, COL8A1, APBA1, CD226	1105	459	16792	1.55606	0.999988	1	1
GOTERM_BP_DIRECT	GO:0050680~negative regulation of epithelial cell proliferation	11	0.882825	0.00322606	SOX2, TGFBR3, IFT74, AR, SFRP2, PTCH1, WNT5A, PTEN, PTN, MCC, PBLD	1105	56	16792	2.985	0.999997	1	1
KEGG_PATHWAY	hsa05200:Pathways in cancer	43	3.45104	0.00329472	PTGER4, RALA, HDAC2, CDKN1B, RALB, LAMA4, HHIP, PTEN, LPAR1, WNT8B, ADCY1, PIK3R1, RASGRP1, EGFR, GLI3, GLI2, FGF5, EDNRA, AKT3, FGF20, E2F3, CTNNA3, DAPK1, HGF, ITGA2, PTCH1, WNT7B, WNT5A, VEGFC, FZD8, WNT7A, TRAF2, IGF1, MLH1, MMP9, RUNX1, NFKB2, AR, KITLG, MSH3, CKS2, KRAS, SOS1	481	393	6879	1.56479	0.599141	0.456319	0.456319
GOTERM_BP_DIRECT	GO:0008283~cell proliferation	39	3.13002	0.00354513	CHRM3, LTK, RRN3, KDM1A, BHLHE41, PTEN, LRP2, PRL, TXN, ADRA1B, EGFR, UBE2L3, GLI2, FGF5, EDNRA, SIX2, PPP1R8, TSPO, TNFRSF17, POC1B, EVI5, PELO, APPL2, SYK, ITGA2, LMNTD1, LY86, NRG1, GCG, EMP2, IGF1, PDZK1, MAS1, AR, FER, DAB2, KITLG, CKS2, ERG	1105	366	16792	1.61929	0.999999	1	1
GOTERM_BP_DIRECT	GO:0045893~positive regulation of transcription, DNA-templated	51	4.0931	0.00366652	CIITA, SETD7, HMGB2, RORB, GLI3, ETS2, GLI2, SOX2, ING2, GPBP1, CAPN3, CEP290, SOX4, POU1F1, WNT5A, EDF1, TFB2M, PAX2, TOPORS, RUNX1, AR, MYCN, ELF2, CKS2, ROR2, KDM7A, ENY2, HDAC2, RRN3, CREBL2, PSEN1, ARNTL2, ARNTL, NRIP1, ALX1, E2F3, RREB1, RNF20, PTCH1, IL31RA, NFATC3, WNT7A, NFATC1, IGF1, INHBA, KLF4, ESR1, KLF7, DAB2, CAMK4, NAA15	1105	515	16792	1.50488	1	1	1
GOTERM_MF_DIRECT	GO:0030165~PDZ domain binding	14	1.1236	0.00390258	CXADR, CRIM1, PTEN, LPAR1, ARHGAP29, FZD8, ATP2B1, PDZK1, PSEN1, CLCN3, PARK2, TGFBR3, GJA1, LNX1	1110	86	16881	2.47574	0.993503	0.837754	0.837754
GOTERM_BP_DIRECT	GO:0045907~positive regulation of vasoconstriction	8	0.642055	0.00410126	FGB, FGA, GJA1, GJA5, FGG, PTAFR, ADRA1B, EGFR	1105	32	16792	3.7991	1	1	1
GOTERM_BP_DIRECT	GO:0048854~brain morphogenesis	6	0.481541	0.00507061	SPEF2, PTEN, SLC4A10, PSEN1, ZNF335, PAX2	1105	18	16792	5.06546	1	1	1
KEGG_PATHWAY	hsa04068:FoxO signaling pathway	19	1.52488	0.00525808	PLK4, PRKAA1, CDKN1B, PLK2, FOXG1, SETD7, PTEN, PIK3R1, IGF1, SOD2, SIRT1, EGFR, GRM1, GADD45G, G6PC2, AKT3, KRAS, IL7R, SOS1	481	134	6879	2.02782	0.767841	0.485496	0.485496
GOTERM_BP_DIRECT	GO:0045669~positive regulation of osteoblast differentiation	11	0.882825	0.0053884	FBN2, SMAD1, GJA1, SFRP2, WNT7B, HGF, FAM20C, IGF1, IL6ST, GLI3, BMP6	1105	60	16792	2.786	1	1	1
GOTERM_BP_DIRECT	GO:0033138~positive regulation of peptidyl-serine phosphorylation	12	0.963082	0.00570592	BCAR3, NTRK2, SFRP2, ANGPT1, WNT5A, NTF3, GCG, CREBL2, SMYD3, TXN, FNIP2, STOX1	1105	70	16792	2.60509	1	1	1
GOTERM_BP_DIRECT	GO:0042493~response to drug	33	2.64848	0.00577759	BCAR3, HDAC2, ABCD3, CDKN1B, SEMA3C, PTH, HMGB2, PTEN, LPL, PTN, ADCY1, SLC8A1, GRIN2A, TSPO, ABCA1, SPINK4, USP47, ABCC1, SLC12A5, TRPA1, HTR1F, ITGA2, PTCH1, HTR1D, VEGFC, INHBA, SOD2, DUSP6, MAS1, SFRP2, PDE3A, GCLM, PAM	1105	304	16792	1.64961	1	1	1
GOTERM_CC_DIRECT	GO:0045121~membrane raft	24	1.92616	0.00639652	ABCA1, STX12, CXADR, ANGPT1, ITGA1, TRAF2, EMP2, ATP2B1, ADCY1, PDZK1, OPRM1, PSEN1, SULF1, EGFR, DPP4, LDHB, GJA1, GPRC5B, KRAS, CD226, TEK, CD36, TDGF1, TLR2	1164	206	18224	1.82404	0.979131	0.568029	0.568029
GOTERM_BP_DIRECT	GO:0043066~negative regulation of apoptotic process	45	3.61156	0.00662768	LTK, HDAC2, PRKAA1, CDKN1B, PTEN, TWIST1, FMN2, PSEN1, PIK3R1, SH3RF1, EGFR, GLI3, GLI2, EEF2K, CAPN3, TXNDC5, USP47, SEMA4D, ANGPT1, PLK2, WNT5A, IL31RA, WNT7A, GCG, BFAR, RPS3A, IGF1, SOD2, MMP9, PRLR, SIRT1, PAX2, TOPORS, GREM1, DNAJA1, ARHGAP10, DAB2, PDE3A, NAA35, BIRC6, NAA15, TEK, IL6ST, TDGF1, FXN	1105	455	16792	1.50294	1	1	1
GOTERM_MF_DIRECT	GO:0005515~protein binding	618	49.5987	0.00709578	MAPKBP1, RPL5, SCOC, TRRAP, PHAX, HNRNPR, FNBP1L, ZFYVE1, RXFP1, SMC2, MYLK, GJA1, CNST, ALCAM, TDO2, FGFR1OP2, GPBP1, AKT3, PWWP2A, CHGB, ACOT8, CXADR, DAPK1, TSTD2, SECISBP2, HPCAL1, PDZK1, GABRG2, ARMC2, AR, ZFYVE16, FEZ2, KIAA0368, TYRO3, PRR16, RABL6, PARPBP, XPA, PRDM14, ADAMTS12, MTMR7, LDHB, GRIN2A, C6, PDGFC, HMOX1, SSR1, PIP5K1B, ALX1, ABCA1, PLK4, PLK2, NFATC3, NR2F1, FZD8, CDC7, NFATC…	1110	8785	16881	1.06985	0.999896	1	1
GOTERM_BP_DIRECT	GO:0042384~cilium assembly	17	1.36437	0.00726744	INTU, ARL6, FNBP1L, TTBK2, IFT74, PCM1, TMEM17, NME8, BBS9, NEK1, POC1B, FOPNL, WDPCP, ATXN10, CEP290, BBS5, SNAP29	1105	124	16792	2.08337	1	1	1
GOTERM_BP_DIRECT	GO:0006629~lipid metabolic process	20	1.60514	0.00731386	ASAH1, TECR, GDE1, LPL, LRP2, AOAH, GPCPD1, ACAT2, OSBPL10, PLA2G15, PLCXD3, LIPI, FABP6, PDE3A, PRLH, CD36, FAR2, PTGDS, ENPP6, PLTP	1105	157	16792	1.93584	1	1	1
GOTERM_CC_DIRECT	GO:0005579~membrane attack complex	4	0.321027	0.00746913	C6, C8G, C7, C9	1164	7	18224	8.94649	0.98912	0.568029	0.568029
GOTERM_CC_DIRECT	GO:0030054~cell junction	44	3.5313	0.00769818	CHRM2, GABRB2, RGS17, CHRM3, TENM2, NRN1, NRXN1, CHRNA6, ICA1, PSEN1, FYB, RIMS2, GRIN2A, GLRA3, LRRTM3, OPHN1, BASP1, PSD3, NRIP1, STXBP5, PHACTR1, ERC2, ATAD1, DSP, GABRA1, CXADR, CHRNB3, DSCAM, MUSK, SLC6A17, GABRA6, IL31RA, DTNBP1, TFB2M, GABRG2, PJA2, FER, TBC1D2, GRIN3A, GLRB, SSPN, AMPH, DCP2, TJP2	1164	459	18224	1.50083	0.990533	0.568029	0.568029
GOTERM_CC_DIRECT	GO:0005782~peroxisomal matrix	9	0.722311	0.00800353	ACOT8, AMACR, ABCD3, AGPS, FAR1, FAR2, CRYM, HAO2, NUDT12	1164	46	18224	3.0632	0.992137	0.568029	0.568029
GOTERM_BP_DIRECT	GO:0060831~smoothened signaling pathway involved in dorsal/ventral neural tube patterning	4	0.321027	0.00811732	TBC1D32, PTCH1, GLI3, GLI2	1105	7	16792	8.68365	1	1	1
GOTERM_CC_DIRECT	GO:0045211~postsynaptic membrane	24	1.92616	0.00847805	ATAD1, CHRM2, GABRB2, CHRM3, NTRK2, GABRA1, TENM2, CHRNB3, MUSK, GABRA6, CHRNA6, PTEN, DTNBP1, GABRG2, PJA2, SYNE1, GRIN2A, GLRA3, GRIN3A, LRRTM3, GLRB, PSD3, SSPN, MPDZ	1164	211	18224	1.78082	0.994107	0.568029	0.568029
GOTERM_BP_DIRECT	GO:0043388~positive regulation of DNA binding	7	0.561798	0.00859133	ITGA2, HMGB2, EDF1, IGF1, TXN, MMP9, PARK2	1105	28	16792	3.7991	1	1	1
GOTERM_BP_DIRECT	GO:0060021~palate development	12	0.963082	0.0105685	TGFBR3, BNC2, WNT5A, WNT7A, TWIST1, WDPCP, ALX1, INHBA, MSC, SOS1, MEOX2, GLI3	1105	76	16792	2.39943	1	1	1
GOTERM_MF_DIRECT	GO:0005524~ATP binding	121	9.71108	0.0115653	KIF28P, DGKB, EIF4A3, NUBP1, MYLK, SMC2, UBE2L3, PPIP5K2, DHX57, AKT3, NEK1, MAP3K4, CSNK1G3, EPHA6, HFM1, MUSK, DAPK1, MCCC1, STARD9, ENTPD8, ATP11B, RUNX1, MSH3, DGKQ, TYRO3, ROR2, TTLL12, DNA2, DGKI, DDX4, YTHDC2, DDX1, HSPA4L, ABCB5, DDX60, KALRN, TTBK1, AK9, TTBK2, STK38L, MYH11, DPH6, PIP5K1B, TRPM6, ABCA1, PLK4, PLK2, ABCA4, DCLK3, DCLK2, CDC7, FER, EHD4, PTK7, WNK2, PI4KA, DHX29, CDK13, C…	1110	1495	16881	1.23089	1	1	1
GOTERM_MF_DIRECT	GO:0003824~catalytic activity	22	1.76565	0.0119983	ASAH1, PDXDC1, HPGD, ODC1, PLD5, AOAH, PPM1K, OLFM4, SULF1, FHIT, GANC, SUGCT, PBLD, DCTD, DUS2, AMACR, SPTLC1, AUH, ISOC1, LANCL2, CAPN3, PIGG	1110	188	16881	1.77967	1	1	1
GOTERM_MF_DIRECT	GO:0016491~oxidoreductase activity	23	1.84591	0.0121978	HPGD, KDM1A, KDM1B, TECR, OSGIN1, ETFDH, MICAL2, MSMO1, PTGR1, OXR1, PTGR2, PDIA5, NDOR1, SCCPDH, GFOD1, HEPH, SCD, FAR1, FAR2, HAO2, ALDH7A1, BLVRA, CBR4	1110	200	16881	1.74893	1	1	1
GOTERM_BP_DIRECT	GO:0021707~cerebellar granule cell differentiation	4	0.321027	0.0123578	MTPN, NRXN1, WNT7A, KNDC1	1105	8	16792	7.59819	1	1	1
GOTERM_BP_DIRECT	GO:0040036~regulation of fibroblast growth factor receptor signaling pathway	4	0.321027	0.0123578	HHIP, FAM20C, SULF1, DUSP6	1105	8	16792	7.59819	1	1	1
GOTERM_BP_DIRECT	GO:0098904~regulation of AV node cell action potential	3	0.24077	0.0123895	RYR2, CXADR, GJA5	1105	3	16792	15.1964	1	1	1
GOTERM_BP_DIRECT	GO:0007214~gamma-aminobutyric acid signaling pathway	6	0.481541	0.0125244	SLC12A2, GABRB2, GABRA1, GABRA6, HTR4, GABRG2	1105	22	16792	4.14447	1	1	1
GOTERM_BP_DIRECT	GO:0090103~cochlea morphogenesis	6	0.481541	0.0125244	EYA1, PTK7, WNT5A, PAX2, TSHR, GLI2	1105	22	16792	4.14447	1	1	1
GOTERM_BP_DIRECT	GO:0002042~cell migration involved in sprouting angiogenesis	5	0.401284	0.014134	GREM1, SRF, TDGF1, GPLD1, ROBO1	1105	15	16792	5.06546	1	1	1
GOTERM_BP_DIRECT	GO:0001964~startle response	5	0.401284	0.014134	GRIN2A, GLRB, NRG1, CSMD1, PARK2	1105	15	16792	5.06546	1	1	1
GOTERM_BP_DIRECT	GO:0007346~regulation of mitotic cell cycle	8	0.642055	0.0143929	RNF20, ASUN, PTCH1, GBF1, CKS2, FBXO5, SIRT1, THAP1	1105	40	16792	3.03928	1	1	1
GOTERM_BP_DIRECT	GO:0007160~cell-matrix adhesion	13	1.04334	0.0145884	FGB, FGA, ITGB5, SRF, ITGA2, ITGA1, FGG, EPDR1, EMP2, ADAMTS12, OTOA, ITGB8, PPFIA2	1105	90	16792	2.19503	1	1	1
GOTERM_BP_DIRECT	GO:0006479~protein methylation	6	0.481541	0.0151565	N6AMT1, PRMT7, ARMT1, PRMT9, GSPT1, SNRPB	1105	23	16792	3.96427	1	1	1
GOTERM_BP_DIRECT	GO:0007157~heterophilic cell-cell adhesion via plasma membrane cell adhesion molecules	9	0.722311	0.0155206	CD164, TENM2, TENM3, CXADR, ALCAM, CADM2, NRXN1, CD226, FAT4	1105	50	16792	2.73535	1	1	1
GOTERM_CC_DIRECT	GO:0005801~cis-Golgi network	8	0.642055	0.016034	BCL9, MAN2A1, SLC35C2, GBF1, YIPF6, PIK3R1, TMED5, FKTN	1164	42	18224	2.98216	0.999942	0.966851	0.966851
GOTERM_BP_DIRECT	GO:0060271~cilium morphogenesis	17	1.36437	0.0168471	INTU, ARL6, PARVA, PTPDC1, TTBK2, IFT74, PCM1, TMEM17, TBC1D32, NME8, NEK1, POC1B, FOPNL, WDPCP, CEP290, BBS5, SNAP29	1105	136	16792	1.89955	1	1	1
GOTERM_BP_DIRECT	GO:0007507~heart development	21	1.68539	0.0175274	NRP2, CXADR, KCNJ8, SRF, PTEN, MICAL2, PTN, SOD2, HDAC9, GLI3, ROBO1, GLI2, IFT74, GJA1, EDNRA, TBC1D32, TRPS1, TEK, PAM, TDGF1, SOX4	1105	183	16792	1.74385	1	1	1
GOTERM_MF_DIRECT	GO:0051371~muscle alpha-actinin binding	4	0.321027	0.0176045	PALLD, PKD2L1, MYPN, TTN	1110	9	16881	6.75916	1	1	1
GOTERM_BP_DIRECT	GO:0046475~glycerophospholipid catabolic process	4	0.321027	0.0176408	ABHD12, GDE1, ENPP6, GPCPD1	1105	9	16792	6.75395	1	1	1
GOTERM_BP_DIRECT	GO:0070848~response to growth factor	5	0.401284	0.0178835	SOX2, TBC1D7, OPRM1, MEIS2, DUSP6	1105	16	16792	4.74887	1	1	1
GOTERM_BP_DIRECT	GO:0051642~centrosome localization	5	0.401284	0.0178835	SEMA6A, ASUN, NDE1, CCDC141, NUBP1	1105	16	16792	4.74887	1	1	1
GOTERM_BP_DIRECT	GO:0001501~skeletal system development	17	1.36437	0.0179525	PTH, COL12A1, IGF1, MMP9, ETS2, PHEX, PAPSS2, BMP6, PTHLH, HAPLN1, GLI2, BMP3, VCAN, GJA5, TRPS1, TLL1, SOX4	1105	137	16792	1.88568	1	1	1
GOTERM_MF_DIRECT	GO:0008013~beta-catenin binding	12	0.963082	0.0180209	AR, BCL9, AMER3, CXADR, DACT2, NUMB, CTNNA3, PSEN1, KLF4, ESR1, GLI3, PARK2	1110	82	16881	2.22558	1	1	1
GOTERM_CC_DIRECT	GO:0005737~cytoplasm	366	29.374	0.018105	RPL5, HHIP, EIF4A3, FNBP1L, HTR4, NUBP1, PTPDC1, MYLK, UBE2L3, SMC2, SOX2, HERC4, GPBP1, AKT3, HABP4, IL12B, BBX, RTTN, FBXO5, PELO, SOX4, ADGB, CXADR, DAPK1, STARD9, RUNX1, INPP4B, SFRP4, AR, ZFYVE16, KIAA0922, CEP57L1, HECW1, FEZ2, TRIM13, WDPCP, ZFPM2, ALDH7A1, GPLD1, RABL6, SPTBN5, PARPBP, INTU, CAPSL, HSPA4L, XPA, LPAR1, TXN, PIK3R1, RPAP2, TTBK1, LDHB, SNX2, ASUN, C9, RNF217, PDGFC, STK38L,…	1164	5222	18224	1.09732	0.999984	0.992344	0.992344
GOTERM_BP_DIRECT	GO:0002092~positive regulation of receptor internalization	6	0.481541	0.0181338	ATAD1, GREM1, SFRP4, SYK, ANGPT1, NTF3	1105	24	16792	3.7991	1	1	1
GOTERM_MF_DIRECT	GO:0005088~Ras guanyl-nucleotide exchange factor activity	15	1.20385	0.0184986	SPTBN5, SHC3, ANGPT1, ACTN2, RASGRF2, KNDC1, NRG1, RASGRP1, EGFR, FGF5, GRIN2A, KITLG, FGF20, TEK, SOS1	1110	115	16881	1.98367	1	1	1
GOTERM_BP_DIRECT	GO:1902476~chloride transmembrane transport	13	1.04334	0.0185596	CLIC6, SLC12A2, GABRB2, GABRA1, SLC12A4, SLC26A1, SLC12A5, GABRA6, CLCN3, GABRG2, ANO2, GLRA3, GLRB	1105	93	16792	2.12423	1	1	1
GOTERM_BP_DIRECT	GO:0051965~positive regulation of synapse assembly	10	0.802568	0.0193942	LINGO2, NTRK2, EEF2K, LRRN3, LRRTM3, NRXN1, LRTM1, WNT7A, THBS2, EFNA5	1105	62	16792	2.45103	1	1	1
GOTERM_BP_DIRECT	GO:0001764~neuron migration	14	1.1236	0.020103	GPM6A, NTRK2, SEMA6A, SRF, NDE1, DCDC2, TWIST1, CCK, PSEN1, GJA1, PCM1, KIAA0319, PRKG1, SDCCAG8	1105	105	16792	2.02618	1	1	1
GOTERM_CC_DIRECT	GO:0030139~endocytic vesicle	9	0.722311	0.0204119	ABCA1, DPP4, RALA, NRXN1, KIAA0368, LPAR1, LRP2, EGFR, IGF2R	1164	54	18224	2.60939	0.999996	0.992344	0.992344
GOTERM_BP_DIRECT	GO:0006325~chromatin organization	8	0.642055	0.0209907	SOX2, ZNF462, CDAN1, LAS1L, SATB1, SETD7, HMGB2, SIRT1	1105	43	16792	2.82723	1	1	1
GOTERM_CC_DIRECT	GO:0005887~integral component of plasma membrane	110	8.82825	0.0213938	CHRM2, CHRM3, CD83, TUSC3, HHIP, NPY2R, HTR4, ZDHHC2, SLC8A1, RXFP3, EDNRA, GJA1, ALCAM, GJA5, GJA8, EPHA6, SEMA6A, CXADR, DSCAM, SLC6A17, MUSK, KCNH7, KCNH8, TMEM130, GABRG2, TRHR, MTNR1A, TYRO3, CD226, ROR2, IGSF6, SLC26A1, ABCB5, LPAR1, SLCO5A1, PSEN1, SLC5A3, KCNV1, GRIN2A, C9, ABCA1, CD164, OPN3, HTR1F, CADM2, ABCA4, HTR1D, SLC4A10, BFAR, IGF2R, PTK7, SSPN, FAT1, SLC22A7, LRP12, GPR19, GABRB…	1164	1415	18224	1.2171	0.999998	0.992344	0.992344
GOTERM_MF_DIRECT	GO:0005086~ARF guanyl-nucleotide exchange factor activity	6	0.481541	0.0214089	PSD, PSD3, GBF1, AMPH, FNBP1L, FBXO8	1110	25	16881	3.64995	1	1	1
KEGG_PATHWAY	hsa05205:Proteoglycans in cancer	23	1.84591	0.0217482	ITGB5, HGF, WNT7B, ITGA2, PTCH1, WNT5A, FZD8, WNT7A, WNT8B, TWIST1, ITPR2, MSN, PIK3R1, IGF1, ESR1, MMP9, EGFR, CTSL, AKT3, IL12B, KRAS, SOS1, TLR2	481	200	6879	1.64467	0.997736	0.688328	0.688328
GOTERM_BP_DIRECT	GO:0035567~non-canonical Wnt signaling pathway	5	0.401284	0.0221956	SFRP4, SFRP2, WNT5A, WNT7A, FZD8	1105	17	16792	4.46952	1	1	1
GOTERM_BP_DIRECT	GO:0048568~embryonic organ development	5	0.401284	0.0221956	WNT7B, PTCH1, ZFPM2, RAD23B, GLI3	1105	17	16792	4.46952	1	1	1
KEGG_PATHWAY	hsa05231:Choline metabolism in cancer	14	1.1236	0.0226904	PLA2G4F, SLC44A3, SLC44A1, DGKB, PIK3R1, GPCPD1, EGFR, DGKQ, PDGFC, AKT3, KRAS, PIP5K1B, SOS1, DGKI	481	101	6879	1.98238	0.998267	0.688328	0.688328
GOTERM_MF_DIRECT	GO:0004386~helicase activity	12	0.963082	0.0230064	IFIH1, SHPRH, DDX4, DDX27, HFM1, MCM8, DDX58, DDX1, DHX57, EIF4A3, DNA2, DDX60	1110	85	16881	2.14703	1	1	1
GOTERM_MF_DIRECT	GO:0017040~ceramidase activity	3	0.24077	0.0236664	ACER2, ASAH1, ASAH2	1110	4	16881	11.4061	1	1	1
GOTERM_BP_DIRECT	GO:0021891~olfactory bulb interneuron development	3	0.24077	0.023701	ROBO2, SALL3, WNT5A	1105	4	16792	11.3973	1	1	1
GOTERM_BP_DIRECT	GO:0007442~hindgut morphogenesis	3	0.24077	0.023701	WNT5A, GLI3, GLI2	1105	4	16792	11.3973	1	1	1
KEGG_PATHWAY	hsa04020:Calcium signaling pathway	21	1.68539	0.0239852	CHRM2, CHRM3, RYR2, PDE1C, TNNC2, PTAFR, ITPR2, CACNA1D, ATP2B1, ADCY1, HTR4, ADRA1B, EGFR, SLC8A1, GRM1, TRHR, MYLK, EDNRA, GRIN2A, CAMK4, SLC25A31	481	179	6879	1.67782	0.998799	0.688328	0.688328
GOTERM_BP_DIRECT	GO:0003214~cardiac left ventricle morphogenesis	4	0.321027	0.0239877	SFRP2, HEY2, NPY2R, CPE	1105	10	16792	6.07855	1	1	1
GOTERM_BP_DIRECT	GO:0043586~tongue development	4	0.321027	0.0239877	KCNE2, BNC2, GLI3, EGFR	1105	10	16792	6.07855	1	1	1
GOTERM_BP_DIRECT	GO:0007623~circadian rhythm	11	0.882825	0.0245158	ATOH7, NTRK2, MTNR1A, NFIL3, NOCT, NRIP1, HNRNPR, ADCY1, EGFR, ARNTL2, ARNTL	1105	75	16792	2.2288	1	1	1
KEGG_PATHWAY	hsa05218:Melanoma	11	0.882825	0.0245951	FGF5, HGF, AKT3, PDGFC, PTEN, FGF20, KRAS, E2F3, IGF1, PIK3R1, EGFR	481	71	6879	2.21572	0.99899	0.688328	0.688328
GOTERM_MF_DIRECT	GO:0005543~phospholipid binding	12	0.963082	0.0248727	ABCA1, PLA2G15, PSD, TICAM2, OPHN1, ARL6, PSD3, PTAFR, LPAR1, AMPH, PLEKHA3, F3	1110	86	16881	2.12206	1	1	1
GOTERM_BP_DIRECT	GO:0072593~reactive oxygen species metabolic process	7	0.561798	0.0250684	RFK, SESN1, MPV17L, NDUFS4, NDUFAF2, NDUFS1, PAX2	1105	35	16792	3.03928	1	1	1
GOTERM_BP_DIRECT	GO:0051930~regulation of sensory perception of pain	6	0.481541	0.0251865	GRIN2A, NPY2R, CCK, SPX, OPRM1, GRM1	1105	26	16792	3.50686	1	1	1
GOTERM_CC_DIRECT	GO:0005783~endoplasmic reticulum	68	5.45746	0.0270293	TRAM1, TENM2, TECR, TXNDC11, MSMO1, PKD2L1, HNRNPR, ZDHHC2, ZFYVE1, PHEX, PARK2, CLGN, EEF1B2, MAN1A1, PDILT, TICAM2, ELOVL2, ATP11B, CDKAL1, ELOVL7, OPRM1, PDIA6, TRDN, DUS2, RAB32, MINPP1, KIAA0922, KIAA0368, PIGG, ZP2, CDS1, NBAS, NDUFB8, SGMS1, NRXN1, YTHDC2, ATL2, HSD17B3, MGST2, ATP10B, PTN, PSEN1, LRP2, HSPA13, HACD4, GRIN2A, FAM172A, AGMO, EMC2, SSR1, HMOX1, SLC38A9, AGA, TXNDC5, FKTN, CT…	1164	828	18224	1.28579	1	1	1
GOTERM_BP_DIRECT	GO:0006939~smooth muscle contraction	5	0.401284	0.0270885	CHRM3, EDNRA, PDE4D, MYH11, MYLK	1105	18	16792	4.22122	1	1	1
GOTERM_BP_DIRECT	GO:0043623~cellular protein complex assembly	5	0.401284	0.0270885	FGB, FGA, FGG, TRAF2, ANKS4B	1105	18	16792	4.22122	1	1	1
GOTERM_CC_DIRECT	GO:0005814~centriole	14	1.1236	0.0279138	PLK4, PLK2, STARD9, CEP120, CCP110, TOPORS, NUBP1, CEP128, TTBK2, PCM1, POC1B, CEP170, CEP290, SDCCAG8	1164	113	18224	1.93973	1	1	1
GOTERM_BP_DIRECT	GO:0050714~positive regulation of protein secretion	7	0.561798	0.0284638	FGB, FGA, FGG, VEGFC, IGF1, PPID, BMP6	1105	36	16792	2.95485	1	1	1
GOTERM_BP_DIRECT	GO:0030177~positive regulation of Wnt signaling pathway	7	0.561798	0.0284638	DEPDC1B, RSPO2, SPIN1, SULF1, SOX4, ATP6V1C2, TLR2	1105	36	16792	2.95485	1	1	1
GOTERM_CC_DIRECT	GO:0033162~melanosome membrane	4	0.321027	0.0290614	RAB32, SLC45A2, TYRP1, DTNBP1	1164	11	18224	5.69322	1	1	1
GOTERM_MF_DIRECT	GO:0045499~chemorepellent activity	6	0.481541	0.0292037	SEMA5B, SEMA6A, SEMA3C, SEMA4D, NRG1, EFNA5	1110	27	16881	3.37958	1	1	1
GOTERM_BP_DIRECT	GO:0007187~G-protein coupled receptor signaling pathway, coupled to cyclic nucleotide second messenger	8	0.642055	0.0294403	CHRM2, MTNR1A, HTR1F, HTR1D, GPR1, OPRM1, HTR4, TSHR	1105	46	16792	2.64285	1	1	1
GOTERM_BP_DIRECT	GO:0007156~homophilic cell adhesion via plasma membrane adhesion molecules	18	1.44462	0.0308053	ROBO2, TENM3, DSCAM, PCDH10, CADM2, PCDH18, CDH9, PCDH17, ROBO1, DCHS2, CDH20, CDH10, CDH22, CDH12, FAT1, CD226, FAT4, CDH18	1105	158	16792	1.73123	1	1	1
GOTERM_BP_DIRECT	GO:0007517~muscle organ development	12	0.963082	0.0312776	CHODL, MKL2, CD164, FRG1, CAPN3, TWIST1, ETV1, IGF1, JPH1, SIRT1, SGCZ, FKTN	1105	89	16792	2.04895	1	1	1
GOTERM_BP_DIRECT	GO:0046548~retinal rod cell development	4	0.321027	0.0314008	NTRK2, RORB, CCDC66, TOPORS	1105	11	16792	5.52596	1	1	1
GOTERM_BP_DIRECT	GO:0050732~negative regulation of peptidyl-tyrosine phosphorylation	4	0.321027	0.0314008	SFRP2, SEMA4D, NTF3, SAMSN1	1105	11	16792	5.52596	1	1	1
KEGG_PATHWAY	hsa04921:Oxytocin signaling pathway	18	1.44462	0.031605	GUCY1A3, GUCY1B3, RYR2, KCNJ6, PLA2G4F, PRKAA1, NFATC3, CACNA2D3, ITPR2, NFATC1, CACNA1D, ADCY1, EGFR, MYLK, RCAN1, EEF2K, CAMK4, KRAS	481	150	6879	1.71617	0.999863	0.688328	0.688328
GOTERM_BP_DIRECT	GO:0007612~learning	9	0.722311	0.0319943	ATAD1, NPAS4, SLC24A2, NTRK2, CNTNAP2, SLC12A5, NRXN1, PTN, PARK2	1105	57	16792	2.39943	1	1	1
GOTERM_BP_DIRECT	GO:0034332~adherens junction organization	7	0.561798	0.0321485	DSP, CADM2, CDH10, CDH12, NUMB, CDH9, CDH18	1105	37	16792	2.87499	1	1	1
GOTERM_BP_DIRECT	GO:0007188~adenylate cyclase-modulating G-protein coupled receptor signaling pathway	7	0.561798	0.0321485	MC4R, PTGER4, CHRM2, GCG, CACNA1D, ADRA1B, RXFP1	1105	37	16792	2.87499	1	1	1
KEGG_PATHWAY	hsa05217:Basal cell carcinoma	9	0.722311	0.0322728	WNT7B, HHIP, PTCH1, WNT5A, WNT7A, FZD8, WNT8B, GLI3, GLI2	481	54	6879	2.38358	0.999887	0.688328	0.688328
GOTERM_BP_DIRECT	GO:0046579~positive regulation of Ras protein signal transduction	5	0.401284	0.0325749	KITLG, NRG1, IGF1, RASGRP1, DGKI	1105	19	16792	3.99905	1	1	1
GOTERM_BP_DIRECT	GO:0008630~intrinsic apoptotic signaling pathway in response to DNA damage	8	0.642055	0.0327014	XPA, HMOX1, PIK3R1, MLH1, SOD2, FNIP2, SIRT1, TOPORS	1105	47	16792	2.58662	1	1	1
GOTERM_BP_DIRECT	GO:0032760~positive regulation of tumor necrosis factor production	8	0.642055	0.0327014	HDAC2, PTAFR, IL12B, TWIST1, CD36, PIK3R1, RASGRP1, TLR2	1105	47	16792	2.58662	1	1	1
GOTERM_CC_DIRECT	GO:0030176~integral component of endoplasmic reticulum membrane	13	1.04334	0.0331177	SLC35B3, SGMS1, ELOVL2, TECR, BFAR, ELOVL7, HACD4, ZMPSTE24, DCSTAMP, G6PC2, DHRS9, PIGG, SLC37A3	1164	104	18224	1.95704	1	1	1
KEGG_PATHWAY	hsa04550:Signaling pathways regulating pluripotency of stem cells	17	1.36437	0.0339827	SMAD1, WNT7B, WNT5A, FZD8, WNT7A, WNT8B, INHBB, INHBA, PIK3R1, IGF1, KLF4, SOX2, AKT3, KRAS, OTX1, JARID2, IL6ST	481	140	6879	1.73661	0.999931	0.688328	0.688328
GOTERM_MF_DIRECT	GO:0004714~transmembrane receptor protein tyrosine kinase activity	7	0.561798	0.0360146	NTRK2, LTK, MUSK, TYRO3, TEK, ROR2, EGFR	1110	38	16881	2.80149	1	1	1
GOTERM_BP_DIRECT	GO:0019933~cAMP-mediated signaling	7	0.561798	0.0361297	RIMS2, ADCYAP1, PDE4D, DGKQ, NDUFS4, PDE3A, ADCY1	1105	38	16792	2.79933	1	1	1
GOTERM_BP_DIRECT	GO:0010811~positive regulation of cell-substrate adhesion	7	0.561798	0.0361297	VIT, SMOC2, NPY2R, COL8A1, PTN, EDIL3, FBLN2	1105	38	16792	2.79933	1	1	1
GOTERM_BP_DIRECT	GO:0007224~smoothened signaling pathway	10	0.802568	0.0361489	TMEM17, HHIP, PTCH1, WDPCP, PKD2L1, ROR2, GLI3, PTPDC1, GLI2, TTBK2	1105	69	16792	2.20237	1	1	1
GOTERM_BP_DIRECT	GO:0048812~neuron projection morphogenesis	8	0.642055	0.0361948	GPM6A, GJA1, WNT7B, ITGA1, NTF3, DTNBP1, ZNF335, EGFR	1105	48	16792	2.53273	1	1	1
KEGG_PATHWAY	hsa04340:Hedgehog signaling pathway	6	0.481541	0.0364243	CSNK1G3, HHIP, PTCH1, LRP2, GLI3, GLI2	481	27	6879	3.1781	0.999966	0.688328	0.688328
KEGG_PATHWAY	hsa04611:Platelet activation	16	1.28411	0.0364972	FGB, GUCY1A3, FGA, GUCY1B3, PLA2G4F, SYK, ITGA2, SNAP23, FGG, ITPR2, ADCY1, PIK3R1, RASGRP1, MYLK, AKT3, PRKG1	481	130	6879	1.76018	0.999966	0.688328	0.688328
GOTERM_MF_DIRECT	GO:0008083~growth factor activity	18	1.44462	0.0376222	HGF, MACC1, OSGIN1, VEGFC, INHBB, NRG1, PTN, INHBA, IGF1, BMP6, FGF5, BMP3, KITLG, PDGFC, NTF3, FGF20, IL12B, TDGF1	1110	162	16881	1.68979	1	1	1
GOTERM_BP_DIRECT	GO:0007501~mesodermal cell fate specification	3	0.24077	0.037793	EYA1, SIX2, PAX2	1105	5	16792	9.11783	1	1	1
GOTERM_BP_DIRECT	GO:0035556~intracellular signal transduction	37	2.9695	0.0381188	GUCY1B3, PRKAA1, DGKB, FMN2, PSEN1, ADCY1, ADRA1B, KALRN, FYB, AKT3, HMOX1, STK38L, MAP4K3, MAP3K4, RGS7, GUCY1A3, SYK, DAPK1, STAC, ARHGAP29, DCDC2, DCLK2, NRG1, NFATC1, CORO2A, TGFBR3, FER, DEPDC1B, NEURL2, STK17A, DGKQ, CAMK4, WNK2, ARHGEF3, ARHGEF4, ASB5, DGKI	1105	403	16792	1.3952	1	1	1
GOTERM_BP_DIRECT	GO:0043406~positive regulation of MAP kinase activity	9	0.722311	0.0383139	KITLG, CD40, DIRAS2, PDGFC, KRAS, PSEN1, TPD52L1, RASGRP1, EGFR	1105	59	16792	2.31809	1	1	1
KEGG_PATHWAY	hsa04151:PI3K-Akt signaling pathway	34	2.72873	0.0383625	CHRM2, PRKAA1, CDKN1B, ITGB5, LAMA4, PTEN, LPAR1, PIK3R1, PRL, THBS2, EFNA5, EGFR, FGF5, GYS2, AKT3, PDGFC, FGF20, ITGB8, SYK, ANGPT1, HGF, ITGA2, ITGA1, VEGFC, PPP2R5D, IGF1, PRLR, G6PC2, KITLG, KRAS, TEK, IL7R, SOS1, TLR2	481	345	6879	1.40942	0.99998	0.688328	0.688328
GOTERM_MF_DIRECT	GO:0005545~1-phosphatidylinositol binding	5	0.401284	0.0385699	ZFYVE16, SESTD1, PLEKHA3, WDFY3, ZFYVE1	1110	20	16881	3.80203	1	1	1
GOTERM_BP_DIRECT	GO:0006491~N-glycan processing	5	0.401284	0.0386628	MGAT4C, MGAT4D, MAN2A1, ST8SIA4, MAN1A1	1105	20	16792	3.7991	1	1	1
GOTERM_BP_DIRECT	GO:0022904~respiratory electron transport chain	5	0.401284	0.0386628	IMMP2L, ALDH5A1, NDUFAF2, ETFDH, SOD2	1105	20	16792	3.7991	1	1	1
GOTERM_BP_DIRECT	GO:0045909~positive regulation of vasodilation	6	0.481541	0.0386924	ADCYAP1, GJA1, GJA5, PTAFR, HMOX1, EGFR	1105	29	16792	3.14408	1	1	1
GOTERM_BP_DIRECT	GO:0001662~behavioral fear response	6	0.481541	0.0386924	USP46, DPP4, ADCYAP1, NPY2R, CCK, KALRN	1105	29	16792	3.14408	1	1	1
GOTERM_BP_DIRECT	GO:0045214~sarcomere organization	6	0.481541	0.0386924	ACTN2, SRF, CAPN3, KLHL41, MYPN, TTN	1105	29	16792	3.14408	1	1	1
GOTERM_MF_DIRECT	GO:0005262~calcium channel activity	10	0.802568	0.0390024	SLC24A2, RYR2, GPM6A, GRIN2A, GRIN3A, TRPA1, CACNA2D3, PKD2L1, PSEN1, TRPM6	1110	70	16881	2.17259	1	1	1
GOTERM_BP_DIRECT	GO:0071300~cellular response to retinoic acid	10	0.802568	0.0391625	ABCA1, HDAC2, LTK, PTK7, WNT7B, WNT5A, WNT8B, RORB, KLF4, PAX2	1105	70	16792	2.17091	1	1	1
GOTERM_BP_DIRECT	GO:0006811~ion transport	15	1.20385	0.0394705	SLC24A2, SLC12A2, GABRB2, GABRA1, SLC12A4, SLC26A1, SLC12A5, TRPA1, TMC7, ATP11B, TMC5, GPR89B, SLC8A1, GLRB, FXN	1105	127	16792	1.79485	1	1	1
GOTERM_BP_DIRECT	GO:0032228~regulation of synaptic transmission, GABAergic	4	0.321027	0.0398668	NPAS4, USP46, PTEN, KRAS	1105	12	16792	5.06546	1	1	1
GOTERM_BP_DIRECT	GO:0071397~cellular response to cholesterol	4	0.321027	0.0398668	ABCA1, PTCH1, INHBA, GPLD1	1105	12	16792	5.06546	1	1	1
GOTERM_BP_DIRECT	GO:0055114~oxidation-reduction process	51	4.0931	0.0408244	PHF2, RDH8, KDM1A, KDM1B, HHIP, TECR, STAB2, MSMO1, ALDH1L2, TDO2, HEPH, SESN1, HIF1AN, GPX8, DIO2, PTGR1, PTGR2, PDIA5, PAX2, DUS2, GFOD1, CHDH, AGPS, FAR1, FAR2, ALDH7A1, BLVRA, KDM7A, HPGD, TYRP1, AKR1D1, HSD17B3, TXN, LDHB, NDOR1, AGMO, CRYM, CBR4, AAED1, OSGIN1, MICAL2, SOD2, OXR1, COQ7, DHFR, SCCPDH, DHRS9, SCD, PAH, CDO1, PAM	1105	592	16792	1.30915	1	1	1
KEGG_PATHWAY	hsa04540:Gap junction	12	0.963082	0.041445	GUCY1A3, GUCY1B3, GJA1, PDGFC, LPAR1, ITPR2, KRAS, ADCY1, SOS1, EGFR, PRKG1, GRM1	481	88	6879	1.9502	0.999992	0.688328	0.688328
KEGG_PATHWAY	hsa05412:Arrhythmogenic right ventricular cardiomyopathy (ARVC)	10	0.802568	0.0418766	DSP, RYR2, GJA1, ITGB5, ITGA2, ITGA1, CACNA2D3, ITGB8, CACNA1D, CTNNA3	481	67	6879	2.13455	0.999993	0.688328	0.688328
KEGG_PATHWAY	hsa04915:Estrogen signaling pathway	13	1.04334	0.041896	KCNJ6, SHC3, ITPR2, ADCY1, PIK3R1, OPRM1, ESR1, MMP9, EGFR, GRM1, AKT3, KRAS, SOS1	481	99	6879	1.87797	0.999993	0.688328	0.688328
GOTERM_BP_DIRECT	GO:0006813~potassium ion transport	11	0.882825	0.0420916	SLC24A2, SLC12A2, KCNV1, KCNJ6, CDKN1B, KCNJ8, KCNB2, GJA5, KCNJ15, KCNN2, ABCC9	1105	82	16792	2.03854	1	1	1
KEGG_PATHWAY	hsa04014:Ras signaling pathway	24	1.92616	0.0424222	RALA, PLA2G4F, RALB, SHC3, ANGPT1, RASGRF2, HGF, VEGFC, PIK3R1, IGF1, EFNA5, RASGRP1, ETS2, EGFR, FGF5, GRIN2A, KITLG, PDGFC, AKT3, FGF20, KRAS, TEK, SOS1, EXOC2	481	226	6879	1.51874	0.999994	0.688328	0.688328
GOTERM_CC_DIRECT	GO:0000151~ubiquitin ligase complex	13	1.04334	0.0424968	RNF20, DCUN1D3, DCUN1D1, TRAF2, UBR1, TOPORS, PARK2, UBE2L3, DNAJA1, RNF144B, MED21, RNF217, FBXO8	1164	108	18224	1.88456	1	1	1
GOTERM_MF_DIRECT	GO:0005184~neuropeptide hormone activity	6	0.481541	0.0438877	ADCYAP1, CCK, SPX, PRLH, VIP, NTS	1110	30	16881	3.04162	1	1	1
GOTERM_BP_DIRECT	GO:0006821~chloride transport	7	0.561798	0.0450056	GABRA1, GLRA3, SLC26A1, GABRA6, SLC4A10, TSPO, GABRG2	1105	40	16792	2.65937	1	1	1
GOTERM_BP_DIRECT	GO:0060070~canonical Wnt signaling pathway	11	0.882825	0.0451614	RYR2, BCL9, PTK7, WNT7B, WNT5A, PTEN, WNT7A, FZD8, PSEN1, KLF4, SOX4	1105	83	16792	2.01398	1	1	1
GOTERM_BP_DIRECT	GO:0045987~positive regulation of smooth muscle contraction	5	0.401284	0.0453552	CHRM3, SRF, ITGA2, NPY2R, ADRA1B	1105	21	16792	3.61819	1	1	1
GOTERM_BP_DIRECT	GO:0045333~cellular respiration	5	0.401284	0.0453552	FASTKD1, FASTKD2, NDUFS4, NDUFAF2, NDUFS1	1105	21	16792	3.61819	1	1	1
GOTERM_BP_DIRECT	GO:0030879~mammary gland development	5	0.401284	0.0453552	B4GALT1, ITGA2, NRG1, TDGF1, GLI2	1105	21	16792	3.61819	1	1	1
KEGG_PATHWAY	hsa04022:cGMP-PKG signaling pathway	18	1.44462	0.0482621	GUCY1A3, GUCY1B3, KCNJ8, SRF, NFATC3, ITPR2, NFATC1, CACNA1D, ATP2B1, ADCY1, ADRA1B, SLC8A1, MYLK, EDNRA, AKT3, PDE3A, SLC25A31, PRKG1	481	158	6879	1.62928	0.999999	0.688328	0.688328
KEGG_PATHWAY	hsa04610:Complement and coagulation cascades	10	0.802568	0.0491598	FGB, FGA, C6, C8G, C7, SERPIND1, C9, FGG, F13A1, F3	481	69	6879	2.07267	0.999999	0.688328	0.688328
GOTERM_BP_DIRECT	GO:0050729~positive regulation of inflammatory response	10	0.802568	0.0492113	PTGER4, GPRC5B, IL15, ITGA2, WNT5A, LPL, IL12B, IL17RB, EGFR, TLR2	1105	73	16792	2.0817	1	1	1
GOTERM_MF_DIRECT	GO:0004535~poly(A)-specific ribonuclease activity	4	0.321027	0.0492651	CNOT7, PNLDC1, NOCT, PARN	1110	13	16881	4.67942	1	1	1
GOTERM_MF_DIRECT	GO:0005041~low-density lipoprotein receptor activity	4	0.321027	0.0492651	STAB2, CD36, LRP2, LRP12	1110	13	16881	4.67942	1	1	1
GOTERM_BP_DIRECT	GO:0007613~memory	9	0.722311	0.049274	ATAD1, SLC24A2, GRIN2A, MUSK, PLK2, PTEN, PSEN1, NTAN1, KALRN	1105	62	16792	2.20593	1	1	1
GOTERM_BP_DIRECT	GO:0014059~regulation of dopamine secretion	4	0.321027	0.0493594	CHRNA6, FGF20, DTNBP1, PARK2	1105	13	16792	4.67581	1	1	1
GOTERM_BP_DIRECT	GO:0086064~cell communication by electrical coupling involved in cardiac conduction	4	0.321027	0.0493594	RYR2, GJA1, GJA5, SLC8A1	1105	13	16792	4.67581	1	1	1
GOTERM_BP_DIRECT	GO:0006957~complement activation, alternative pathway	4	0.321027	0.0493594	C8G, C7, C9, VSIG4	1105	13	16792	4.67581	1	1	1
GOTERM_BP_DIRECT	GO:0051258~protein polymerization	4	0.321027	0.0493594	FGB, FGA, ARL6, FGG	1105	13	16792	4.67581	1	1	1
GOTERM_BP_DIRECT	GO:0060134~prepulse inhibition	4	0.321027	0.0493594	GRIN3A, NRXN1, FABP7, PTEN	1105	13	16792	4.67581	1	1	1
GOTERM_BP_DIRECT	GO:0045780~positive regulation of bone resorption	4	0.321027	0.0493594	MC4R, DCSTAMP, SYK, EGFR	1105	13	16792	4.67581	1	1	1

## Sheet: Table S7
Table S7 The parameters estimated in the demographic model
Population	Model	params	log-likelihood	AIC	chi-squared	theta	optimized_params (Nref=1 )	optimized_params (absolute units)*
SG_CG	sym_mig	(Nref,N1, N2, m, T)	-3291.24	6590.48	4931.39	38424.1	0.331,0.2021,3.8518,0.0947	(9236.5625,3057.3021,1866.7093,2.0851e-4,3498.8099)
SG_CG	anc_asym_mig	(Nref,N1, N2, m12, m21, T1, T2)	-5037.17	10086.3	7972.3	15746.7	1.4153,0.6363,1.9873,4.4394,9.1982,0.0709	(3785.2644,5357.2847,2408.5638,2.6250e-4,5.8641e-4,139270.4769,268.3752)
SG_CG	anc_sym_mig	(Nref,N1, N2, m, T1, T2)	-6541.32	13092.6	11129.6	32430.8	0.5545,0.4135,24.4943,1.3251,0.0727	(7795.8654,4322.8074,3223.5903,1.5709e-3,41321.2049,2267.0377)
SG_CG	asym_mig	(Nref,N1, N2, m12, m21, T)	-6654.2	13318.4	12643.6	50655.1	0.5565,0.1082,0.3408,13.4302,1.034	(12176.7067,6776.3373,1317.5197,1.3993e-5,5.5147e-4,50362.8590)
GG_EG	sym_mig	(Nref,N1, N2, m, T)	-2549.66	5107.32	4335.61	17264.8	0.6735,1.0592,0.7413,0.4549	(4150.1923,2795.1545,4395.8837,8.9309e-5,7551.6899)
GG_EG	anc_asym_mig	(Nref,N1, N2, m12, m21, T1, T2)	-2658.11	5328.22	4464.3	15241.9	0.6457,1.2089,1.1101,0.5427,0.8423,0.0122	(3663.9183,2365.7920,4429.3108,1.5149e-4,7.4060e-5,12344.4734,178.7992)
GG_EG	anc_sym_mig	(Nref,N1, N2, m, T1, T2)	-2786.17	5582.34	4713.76	7342.08	1.5628,2.2703,0.4097,3.5175,0.0106	(1764.9231,2758.2218,4006.9049,1.1607e-4,24832.4678,74.8527)
GG_EG	asym_mig	(Nref,N1, N2, m12, m21, T)	-2844.21	5698.42	4905.25	16135.6	0.8857,1.0268,0.2368,0.9019,0.6386	(3878.7740,3435.4301,3982.7252,3.0525e-5,1.1626e-4,9907.7404)
* In absolute units, N in units of individuals, T in units of years, and M units in the number of migrants per generation

## Sheet: Table S8
Table S8 Prediction of transcription factor binding sites in the IGF1 5' regulatory region
Matrix ID	Name	Score	Relative score	Sequence ID	Start	End	Strand	Predicted sequence
MA1125.1	ZNF384	4.33708	0.808167	IGF1_REF	23	34	-	acacacaaaaac
MA0002.2	RUNX1	6.02744	0.81562	IGF1_REF	25	35	+	ttttgtgtgtg
MA0006.1	Ahr::Arnt	6.15805	0.853843	IGF1_REF	30	35	+	tgtgtg
MA0042.1	FOXI1	7.19129	0.809386	IGF1_REF	25	36	+	ttttgtgtgtgt
MA0039.3	KLF4	7.74515	0.829786	IGF1_REF	26	36	-	acacacacaaa
MA0847.1	FOXD2	3.6178	0.829741	IGF1_REF	30	36	-	acacaca
MA0033.2	FOXL1	2.02241	0.812409	IGF1_REF	30	36	-	acacaca
MA1566.1	TBX3	4.69944	0.807077	IGF1_REF	28	37	+	tgtgtgtgtg
MA1107.1	KLF9	9.28299	0.834061	IGF1_REF	26	38	-	acacacacacaaa
MA0042.1	FOXI1	7.19129	0.809386	IGF1_REF	27	38	+	ttgtgtgtgtgt
MA0039.3	KLF4	8.32563	0.842733	IGF1_REF	28	38	-	acacacacaca
MA1517.1	KLF6	4.89781	0.809693	IGF1_REF	28	38	-	acacacacaca
MA1515.1	KLF2	4.95705	0.805075	IGF1_REF	28	38	-	acacacacaca
MA0472.2	EGR2	5.04025	0.800105	IGF1_REF	28	38	-	acacacacaca
MA1523.1	MSANTD3	6.14563	0.806913	IGF1_REF	29	38	-	acacacacac
MA0847.1	FOXD2	3.6178	0.829741	IGF1_REF	32	38	-	acacaca
MA0033.2	FOXL1	2.02241	0.812409	IGF1_REF	32	38	-	acacaca
MA1155.1	ZSCAN4	8.08989	0.810919	IGF1_REF	25	39	-	gacacacacacaaaa
MA1511.1	KLF10	7.0818	0.85891	IGF1_REF	29	39	-	gacacacacac
MA1566.1	TBX3	4.62004	0.805093	IGF1_REF	30	39	+	tgtgtgtgtc
MA1523.1	MSANTD3	6.20376	0.80835	IGF1_REF	31	40	-	agacacacac
MA0472.1	EGR2	5.82098	0.806176	IGF1_REF	29	43	-	tgcagacacacacac
MA0496.1	MAFK	3.6756	0.810392	IGF1_REF	33	47	+	gtgtgtctgcatttc
MA0084.1	SRY	6.48545	0.826695	IGF1_ALT	26	34	-	gcacacaaa
MA0914.1	ISL2	4.52453	0.805204	IGF1_ALT	27	34	-	gcacacaa
MA0850.1	FOXP3	3.59365	0.806101	IGF1_ALT	28	34	-	gcacaca
MA0503.1	Nkx2-5(var.2)	3.44987	0.808755	IGF1_ALT	26	36	-	acgcacacaaa
MA0259.1	ARNT::HIF1A	7.80945	0.89888	IGF1_ALT	31	38	+	gtgcgtgt
MA0472.1	EGR2	5.52394	0.802116	IGF1_ALT	25	39	-	gacacgcacacaaaa
MA1564.1	SP9	6.21189	0.804006	IGF1_ALT	28	39	-	gacacgcacaca
MA1511.1	KLF10	5.97094	0.844161	IGF1_ALT	29	39	-	gacacgcacac
MA1099.1	Hes1	5.93006	0.826563	IGF1_ALT	30	39	-	gacacgcaca
MA1099.2	HES1	3.5077	0.826103	IGF1_ALT	30	39	+	tgtgcgtgtc
MA0632.1	Tcfl5	3.85112	0.806724	IGF1_ALT	30	39	+	tgtgcgtgtc
MA0632.1	Tcfl5	3.85112	0.806724	IGF1_ALT	30	39	-	gacacgcaca
MA0616.2	HES2	4.44371	0.803962	IGF1_ALT	30	39	+	tgtgcgtgtc
MA0740.1	KLF14	7.94103	0.827582	IGF1_ALT	27	40	-	agacacgcacacaa
MA0746.2	SP3	6.4187	0.831038	IGF1_ALT	28	40	-	agacacgcacaca
MA0067.1	Pax2	6.42499	0.896298	IGF1_ALT	33	40	-	agacacgc
MA1566.1	TBX3	5.3835	0.824178	IGF1_ALT	32	41	+	tgcgtgtctg
MA0079.4	SP1	2.39211	0.817928	IGF1_ALT	28	42	-	gcagacacgcacaca
MA0014.3	PAX5	7.68607	0.821842	IGF1_ALT	31	42	+	gtgcgtgtctgc
MA0616.1	Hes2	6.89122	0.808176	IGF1_ALT	31	43	-	tgcagacacgcac
